# Supplementary material for: Structural Determinants for Activity and Specificity of the Bacterial Toxin LlpA
Source: PLoS Pathog. 2013 Feb 28;9(2):e1003199. doi: 10.1371/journal.ppat.1003199 (PMC3585409; doi:10.1371/journal.ppat.1003199)
Supplement: Table S1 — Glycan array profile of LlpABW as measured by fluorescence intensity. Results including a comprehensive list of oligosaccharides (array version PA_v5) are available from the Consortium of Functional Glycomics (CFG, www.functionalglycomics.org). (XLS) [file ppat.1003199.s012.xls]

## Sheet: Sheet1
Chart Number	Structure on Masterlist	Average RFU	StDev	% CV		Chart Number	LlpABW 200ug/ml Slide#14964 CFG#2498 v5.0 Alexa488 12/27/11 HJ	Average RFU	StDev	% CV
1	Gala-Sp8	64.6314	33.7298	52.1879		542	Galb1-4GlcNAcb1-3Galb1-4GlcNAcb1-2Mana1-6(Galb1-4GlcNAcb1-3Galb1-4GlcNAcb1-2Mana1-3)Manb1-4GlcNAcb1-4GlcNAcb-Sp12	753.408	84.0089	11.1505
2	Glca-Sp8	131.859	29.2348	22.1713		32	(3S)Galb1-4(Fuca1-3)GlcNAc-Sp0	586.697	56.9151	9.70094
3	Mana-Sp8	320.085	67.7493	21.166		560	Galb1-4GlcNAcb1-3Galb1-4GlcNAcb1-6(Galb1-4GlcNAcb1-3Galb1-4GlcNAcb1-2)Mana1-6(Galb1-4GlcNAcb1-3Galb1-4GlcNAcb1-2Mana1-3)Mana1-4GlcNAcb1-4GlcNAc-Sp24	438.033	79.3197	18.1082
4	GalNAca-Sp8	104.169	12.1338	11.6481		425	GalNAca1-3(Fuca1-2)Galb1-3GlcNAcb1-3GalNAc-Sp14	432.502	59.4054	13.7353
5	GalNAca-Sp15	107.092	32.7809	30.6101		27	(3S)Galb1-4(6S)Glcb-Sp8	412.716	27.6819	6.70723
6	Fuca-Sp8	35.1761	10.727	30.4953		607	Neu5Aca2-6Galb1-4GlcNAcb1-3Galb1-4GlcNAcb1-3Galb1-4GlcNAcb1-2Mana1-6(Neu5Aca2-6Galb1-4GlcNAcb1-3Galb1-4GlcNAcb1-3Galb1-4GlcNAcb1-2Mana1-3)Manb1-4GlcNAcb1-4GlcNAcb-Sp12	405.454	55.8605	13.7773
7	Fuca-Sp9	102.372	10.0952	9.86123		521	Neu5Aca2-6Galb1-4GlcNAcb1-2Man-Sp0	392.923	16.0726	4.09052
8	Rhaa-Sp8	115.303	16.8125	14.5811		199	Glcb1-4Glcb-Sp8	362.088	155.904	43.0569
9	Neu5Aca-Sp8	43.5239	14.032	32.2397		546	GlcNAcb1-3Galb1-4GlcNAcb1-3Galb1-4GlcNAcb1-2Mana1-6(GlcNAcb1-3Galb1-4GlcNAcb1-3Galb1-4GlcNAcb1-2Mana1-3)Manb1-4GlcNAcb1-4GlcNAcb-Sp12	355.1	72.8803	20.5239
10	Neu5Aca-Sp11	78.2532	26.5586	33.9393		12	Galb-Sp8	352.011	13.0477	3.70661
11	Neu5Acb-Sp8	70.4329	15.8789	22.5448		608	Neu5Aca2-3Galb1-4GlcNAcb1-3Galb1-4GlcNAcb1-3Galb1-4GlcNAcb1-2Mana1-6(Neu5Aca2-3Galb1-4GlcNAcb1-3Galb1-4GlcNAcb1-3Galb1-4GlcNAcb1-2Mana1-3)Manb1-4GlcNAcb1-4GlcNAcb-Sp12	333.656	38.7092	11.6015
12	Galb-Sp8	352.011	13.0477	3.70661		3	Mana-Sp8	320.085	67.7493	21.166
13	Glcb-Sp8	162.967	47.0079	28.8451		554	Neu5Aca2-8Neu5Gca2-3Galb1-4GlcNAc-Sp0	303.566	42.8202	14.1057
14	Manb-Sp8	91.8329	5.02534	5.47227		395	Gala1-3Galb1-3GlcNAcb1-2Mana1-6(Gala1-3Galb1-3GlcNAcb1-2Mana1-3)Manb1-4GlcNAcb1-4GlcNAc-Sp19	260.184	4.59953	1.7678
15	GalNAcb-Sp8	24.2544	17.9206	73.8859		479	Neu5Aca2-3Galb1-4GlcNAcb1-2Mana-Sp0	252.896	41.88	16.5602
16	GlcNAcb-Sp0	35.2448	8.30295	23.558		427	Fuca1-2Galb1-3GlcNAcb1-2Mana1-6(Fuca1-2Galb1-3GlcNAcb1-2Mana1-3)Manb1-4GlcNAcb1-4(Fuca1-6)GlcNAcb-Sp22	240.621	30.8603	12.8253
17	GlcNAcb-Sp8	110.295	26.4643	23.9941		502	Fuca1-2(6S)Galb1-3(6S)GlcNAcb-Sp0	240.549	26.4971	11.0153
18	GlcN(Gc)b-Sp8	80.0128	21.996	27.4906		173	Galb1-4Glcb-Sp8	225.528	37.383	16.5758
19	Galb1-4GlcNAcb1-6(Galb1-4GlcNAcb1-3)GalNAca-Sp8	40.4786	10.8772	26.8716		41	(6P)Mana-Sp8	225.107	14.3611	6.37966
20	Galb1-4GlcNAcb1-6(Galb1-4GlcNAcb1-3)GalNAc-Sp14	94.5713	39.3478	41.6065		314	Mana1-6Manb-Sp10	223.771	27.4763	12.2788
21	GlcNAcb1-6(GlcNAcb1-4)(GlcNAcb1-3)GlcNAc-Sp8	35.546	4.59523	12.9276		35	(3S)Galb1-4(6S)GlcNAcb-Sp8	223.341	54.9508	24.604
22	6S(3S)Galb1-4(6S)GlcNAcb-Sp0	103.81	17.0554	16.4293		421	Fuca1-2Galb1-4GlcNAcb1-2Mana1-6(Fuca1-2Galb1-4GlcNAcb1-2Mana1-3)Manb1-4GlcNAcb1-4(Fuca1-6)GlcNAcb-Sp22	220.649	10.2513	4.64597
23	6S(3S)Galb1-4GlcNAcb-Sp0	97.2825	46.9003	48.2105		310	GlcNAcb1-3Man-Sp10	216.352	51.2343	23.6809
24	(3S)Galb1-4(Fuca1-3)(6S)Glc-Sp0	54.3123	13.445	24.755		119	Gala1-3Galb-Sp8	212.73	63.1692	29.6945
25	(3S)Galb1-4Glcb-Sp8	77.1192	14.4782	18.7738		299	(6P)Glcb-Sp10	206.974	48.5418	23.453
26	(3S)Galb1-4(6S)Glcb-Sp0	73.0628	8.10846	11.0979		445	(6S)Galb1-3(6S)GlcNAc-Sp0	206.647	62.2741	30.1354
27	(3S)Galb1-4(6S)Glcb-Sp8	412.716	27.6819	6.70723		343	GlcNAca1-4Galb1-4GlcNAcb1-3Galb1-4(Fuca1-3)GlcNAcb1-3Galb1-4(Fuca1-3)GlcNAcb-Sp0	204.975	23.8933	11.6567
28	(3S)Galb1-3(Fuca1-4)GlcNAcb-Sp8	14.7375	2.58171	17.5179		454	GalNAcb1-4Galb1-4Glcb-Sp0	204.206	47.4998	23.2607
29	(3S)Galb1-3GalNAca-Sp8	75.8711	23.6878	31.2212		397	Neu5Aca2-3Galb1-3GlcNAcb1-2Mana1-6(Neu5Aca2-3Galb1-3GlcNAcb1-2Mana1-3)Manb1-4GlcNAcb1-4GlcNAc-Sp19	201.035	49.4279	24.5867
30	(3S)Galb1-3GlcNAcb-Sp0	33.9436	15.9152	46.8871		455	GalNAca1-3(Fuca1-2)Galb1-4GlcNAcb1-2Mana1-6(GalNAca1-3(Fuca1-2)Galb1-4GlcNAcb1-2Mana1-3)Manb1-4GlcNAcb1-4(Fuca1-6)GlcNAcb-Sp22	198.656	18.1904	9.15669
31	(3S)Galb1-3GlcNAcb-Sp8	111.014	41.2752	37.1803		34	(3S)Galb1-4(6S)GlcNAcb-Sp0	196.696	90.5354	46.0281
32	(3S)Galb1-4(Fuca1-3)GlcNAc-Sp0	586.697	56.9151	9.70094		592	Galb1-4GlcNAcb1-3Galb1-4GlcNAcb1-6(Galb1-4GlcNAcb1-3Galb1-4GlcNAcb1-3)GalNAca-Sp14	193.874	85.6575	44.1821
33	(3S)Galb1-4(Fuca1-3)GlcNAc-Sp8	39.3415	8.97301	22.808		470	Glca1-6Glca1-6Glca1-6Glcb-Sp10	189.172	15.8226	8.3641
34	(3S)Galb1-4(6S)GlcNAcb-Sp0	196.696	90.5354	46.0281		117	Gala1-3Galb1-4Glcb-Sp0	172.459	135.722	78.6981
35	(3S)Galb1-4(6S)GlcNAcb-Sp8	223.341	54.9508	24.604		548	Galb1-4GlcNAcb1-3Galb1-4GlcNAcb1-3Galb1-4GlcNAcb1-2Mana1-6(Galb1-4GlcNAcb1-3Galb1-4GlcNAcb1-3Galb1-4GlcNAcb1-2Mana1-3)Manb1-4GlcNAcb1-4GlcNAcb-Sp12	167.884	117.226	69.8251
36	(3S)Galb1-4GlcNAcb-Sp0	82.1602	22.4545	27.3301		13	Glcb-Sp8	162.967	47.0079	28.8451
37	(3S)Galb1-4GlcNAcb-Sp8	32.4633	8.66269	26.6846		43	(6S)Galb1-4Glcb-Sp8	160.113	51.5762	32.2123
38	(3S)Galb-Sp8	61.255	15.3878	25.121		449	Galb1-4GlcNAcb1-2Mana-Sp0	158.841	21.7328	13.6821
39	(6S)(4S)Galb1-4GlcNAcb-Sp0	31.72	16.3097	51.4176		151	Galb1-3GlcNAcb-Sp8	158.654	31.8525	20.0767
40	(4S)Galb1-4GlcNAcb-Sp8	38.4789	19.115	49.6766		133	Galb1-4GlcNAcb1-6GalNAc-Sp14	157.381	52.2405	33.1936
41	(6P)Mana-Sp8	225.107	14.3611	6.37966		500	Fuca1-2Galb1-4GlcNAcb1-2Mana-Sp0	157.042	18.1543	11.5602
42	(6S)Galb1-4Glcb-Sp0	144.904	23.5112	16.2253		559	GlcNAcb1-3Galb1-4GlcNAcb1-6(GlcNAcb1-3Galb1-4GlcNAcb1-2)Mana1-6(GlcNAcb1-3Galb1-4GlcNAcb1-2Man a1-3)Manb1-4GlcNAcb1-4GlcNAc-Sp24	156.622	26.5263	16.9365
43	(6S)Galb1-4Glcb-Sp8	160.113	51.5762	32.2123		396	Gala1-3Galb1-3(Fuca1-4)GlcNAcb1-2Mana1-6(Gala1-3Galb1-3(Fuca1-4)GlcNAcb1-2Mana1-3)Manb1-4GlcNAcb1-4GlcNAc-Sp19	156.129	90.4986	57.9639
44	(6S)Galb1-4GlcNAcb-Sp8	36.1501	17.795	49.2253		315	Mana1-6(Mana1-3)Mana1-6(Mana1-3)Manb-Sp10	152.858	19.8144	12.9626
45	(6S)Galb1-4(6S)Glcb-Sp8	106.937	15.7123	14.6931		591	Galb1-4GlcNAcb1-3Galb1-4GlcNAcb1-6(Galb1-3)GalNAca-Sp14	149.817	34.9036	23.2975
46	Neu5Aca2-3(6S)Galb1-4GlcNAcb-Sp8	41.8979	11.1169	26.5333		308	GlcAb1-3GlcNAcb-Sp8	147.554	30.608	20.7435
47	(6S)GlcNAcb-Sp8	137.255	33.1698	24.1666		42	(6S)Galb1-4Glcb-Sp0	144.904	23.5112	16.2253
48	Neu5,9Ac2a-Sp8	48.2832	9.19103	19.0357		354	Galb1-4GlcNAcb1-2Mana1-6(Galb1-4GlcNAcb1-2Mana1-3)Manb1-4GlcNAcb1-4(Fuca1-6)GlcNAcb-Sp22	140.896	48.3221	34.2963
49	Neu5,9Ac2a2-6Galb1-4GlcNAcb-Sp8	47.9018	5.14153	10.7335		405	Gala1-4Galb1-4GlcNAcb1-2Mana1-6(Gala1-4Galb1-4GlcNAcb1-2Mana1-3)Manb1-4GlcNAcb1-4GlcNAcb-Sp24	140.746	31.816	22.6053
50	Mana1-6(Mana1-3)Manb1-4GlcNAcb1-4GlcNAcb-Sp12	51.6488	7.96679	15.4249		202	GlcAa-Sp8	139.521	23.9829	17.1895
51	Mana1-6(Mana1-3)Manb1-4GlcNAcb1-4GlcNAcb-Sp13	42.8032	17.394	40.6371		47	(6S)GlcNAcb-Sp8	137.255	33.1698	24.1666
52	GlcNAcb1-2Mana1-6(GlcNAcb1-2Mana1-3)Manb1-4GlcNAcb1-4GlcNAcb-Sp12	27.8007	15.7283	56.5753		440	Galb1-4Galb-Sp10	135.925	35.6302	26.2131
53	GlcNAcb1-2Mana1-6(GlcNAcb1-2Mana1-3)Manb1-4GlcNAcb1-4GlcNAcb-Sp13	23.6381	18.0062	76.1744		81	Fuca1-4GlcNAcb-Sp8	135.308	35.7955	26.4549
54	Galb1-4GlcNAcb1-2Mana1-6(Galb1-4GlcNAcb1-2Mana1-3)Manb1-4GlcNAcb1-4GlcNAcb-Sp12	48.541	6.73027	13.8651		2	Glca-Sp8	131.859	29.2348	22.1713
55	Neu5Aca2-6Galb1-4GlcNAcb1-2Mana1-6(Neu5Aca2-6Galb1-4GlcNAcb1-2Mana1-3)Manb1-4GlcNAcb1-4GlcNAcb-Sp12	22.3334	12.7074	56.8988		413	Neu5Aca2-3Galb1-3GalNAcb1-4(Neu5Aca2-8Neu5Aca2-3)Galb1-4Glcb-Sp0	131.538	26.0828	19.8291
56	Neu5Aca2-6Galb1-4GlcNAcb1-2Mana1-6(Neu5Aca2-6Galb1-4GlcNAcb1-2Mana1-3)Manb1-4GlcNAcb1-4GlcNAcb-Sp13	15.6089	9.09551	58.2714		499	Gala1-3(Fuca1-2)Galb1-4GlcNAcb1-6GalNAca-Sp14	127.942	47.981	37.5023
57	Neu5Aca2-6Galb1-4GlcNAcb1-2Mana1-6(Neu5Aca2-6Galb1-4GlcNAcb1-2Man-a1-3)Manb1-4GlcNAcb1-4GlcNAcb-Sp21	60.5695	38.2457	63.1434		110	Gala1-4(Gala1-3)Galb1-4GlcNAcb-Sp8	127.329	35.026	27.5082
58	Neu5Aca2-6Galb1-4GlcNAcb1-2Mana1-6(Neu5Aca2-6Galb1-4GlcNAcb1-2Mana1-3)Manb1-4GlcNAcb1-4GlcNAcb-Sp24	49.9992	4.18269	8.36551		118	Gala1-3Galb1-4Glc-Sp10	126.651	34.1989	27.0026
59	Fuca1-2Galb1-3GalNAcb1-3Gala-Sp9	116.215	53.7447	46.246		359	KDNa2-3Galb1-4Glc-Sp0	122.93	11.4216	9.29114
60	Fuca1-2Galb1-3GalNAcb1-3Gala1-4Galb1-4Glcb-Sp9	51.9775	2.77799	5.3446		604	Neu5Aca2-3Galb1-4GlcNAcb1-3Galb1-4GlcNAcb1-2Mana1-6(Neu5Aca2-3Galb1-4GlcNAcb1-3Galb1-4GlcNAcb1-2Mana1-3)Manb1-4GlcNAcb1-4GlcNAcb-Sp12	121.35	21.7355	17.9115
61	Fuca1-2Galb1-3(Fuca1-4)GlcNAcb-Sp8	29.7101	11.5018	38.7135		245	Neu5Aca2-6(Neu5Aca2-3Galb1-3)GalNAca-Sp14	118.771	25.178	21.1988
62	Fuca1-2Galb1-3GalNAca-Sp8	4.22865	5.42107	128.199		579	GlcNAcb1-3Galb1-4GlcNAcb1-3Galb1-4GlcNAcb1-3Galb1-4GlcNAcb1-2Mana1-6(GlcNAcb1-3Galb1-4GlcNAcb1-3Galb1-4GlcNAcb1-3Galb1-4GlcNAcb1-2Mana1-3)Manb1-4GlcNAcb1-4(Fuca1-6)GlcNAcb-Sp24	118.664	36.1673	30.4788
63	Fuca1-2Galb1-3GalNAca-Sp14	9.86102	5.09111	51.6286		328	Galb1-4(Fuca1-3)GlcNAcb1-2Mana1-6(Galb1-4(Fuca1-3)GlcNAcb1-2Mana1-3)Manb1-4GlcNAcb1-4GlcNAcb-Sp20	117.922	15.0433	12.757
64	Fuca1-2Galb1-3GalNAcb1-4(Neu5Aca2-3)Galb1-4Glcb-Sp0	14.4213	12.7807	88.6234		335	GalNAcb1-3Gala1-4Galb1-4GlcNAcb1-3Galb1-4Glcb-Sp0	117.792	88.5704	75.1925
65	Fuca1-2Galb1-3GalNAcb1-4(Neu5Aca2-3)Galb1-4Glcb-Sp9	16.5269	5.23278	31.6622		441	Galb1-6Galb-Sp10	116.451	40.2942	34.6019
66	Fuca1-2Galb1-3GlcNAcb1-3Galb1-4Glcb-Sp8	9.7268	11.2223	115.375		376	Fuca1-4(Fuca1-2Galb1-3)GlcNAcb1-2Mana1-3(Fuca1-4(Fuca1-2Galb1-3)GlcNAcb1-2Mana1-3)Manb1-4GlcNAcb1-4GlcNAcb-Sp19	116.302	2.19195	1.88471
67	Fuca1-2Galb1-3GlcNAcb1-3Galb1-4Glcb-Sp10	28.7517	7.81139	27.1684		59	Fuca1-2Galb1-3GalNAcb1-3Gala-Sp9	116.215	53.7447	46.246
68	Fuca1-2Galb1-3GlcNAcb-Sp0	63.8171	13.0556	20.4578		8	Rhaa-Sp8	115.303	16.8125	14.5811
69	Fuca1-2Galb1-3GlcNAcb-Sp8	42.1091	6.87463	16.3258		83	GalNAca1-3(Fuca1-2)Galb1-3GlcNAcb-Sp0	112.53	16.6877	14.8297
70	Fuca1-2Galb1-4(Fuca1-3)GlcNAcb1-3Galb1-4(Fuca1-3)GlcNAcb-Sp0	29.7845	7.43268	24.9548		363	Fuca1-2Galb1-4(Fuca1-3)GlcNAcb1-2Mana1-6(Fuca1-2Galb1-4(Fuca1-3)GlcNAcb1-2Mana1-3)Manb1-4GlcNAcb1-4GlcNAb-Sp20	112.427	26.7251	23.771
71	Fuca1-2Galb1-4(Fuca1-3)GlcNAcb1-3Galb1-4(Fuca1-3)GlcNAcb1-3Galb1-4(Fuca1-3)GlcNAcb-Sp0	23.7373	8.28605	34.9073		213	Mana1-2Mana1-6(Mana1-2Mana1-3)Mana1-6(Mana1-2Mana1-2Mana1-3)Manb1-4GlcNAcb1-4GlcNAcb-Sp12	111.468	7.37665	6.61773
72	Fuca1-2Galb1-4(Fuca1-3)GlcNAcb-Sp0	31.396	18.9487	60.354		364	Gala1-3Galb1-4GlcNAcb1-2Mana1-6(Gala1-3Galb1-4GlcNAcb1-2Mana1-3)Manb1-4GlcNAcb1-4GlcNAcb-Sp20	111.406	64.0014	57.4489
73	Fuca1-2Galb1-4(Fuca1-3)GlcNAcb-Sp8	58.2407	12.5886	21.6148		468	Gala1-3(Fuca1-2)Galb1-3GalNAca-Sp8	111.367	27.2217	24.4431
74	Fuca1-2Galb1-4GlcNAcb1-3Galb1-4GlcNAcb-Sp0	21.8324	12.8243	58.7399		31	(3S)Galb1-3GlcNAcb-Sp8	111.014	41.2752	37.1803
75	Fuca1-2Galb1-4GlcNAcb1-3Galb1-4GlcNAcb1-3Galb1-4GlcNAcb-Sp0	39.8421	19.0458	47.8031		355	Galb1-3GlcNAcb1-2Mana1-6(Galb1-3GlcNAcb1-2Mana1-3)Manb1-4GlcNAcb1-4(Fuca1-6)GlcNAcb-Sp22	110.491	54.2589	49.1068
76	Fuca1-2Galb1-4GlcNAcb-Sp0	14.2796	4.75396	33.292		609	Neu5Aca2-6Galb1-4GlcNAcb1-3Galb1-4GlcNAcb1-2Mana1-6(Neu5Aca2-6Galb1-4GlcNAcb1-3Galb1-4GlcNAcb1-2Mana1-3)Manb1-4GlcNAcb1-4GlcNAcb-Sp12	110.407	12.2155	11.064
77	Fuca1-2Galb1-4GlcNAcb-Sp8	24.8426	7.84392	31.5745		17	GlcNAcb-Sp8	110.295	26.4643	23.9941
78	Fuca1-2Galb1-4Glcb-Sp0	25.519	5.71698	22.4028		190	GlcNAcb1-4GlcNAcb1-4GlcNAcb1-4GlcNAcb1-4GlcNAcb1-4GlcNAcb1-Sp8	109.432	16.0114	14.6314
79	Fuca1-2Galb-Sp8	84.1259	16.1901	19.2451		561	Gala1-3Galb1-4GlcNAcb1-2Mana1-6(Gala1-3Galb1-4GlcNAcb1-2Mana1-3)Manb1-4GlcNAcb1-4GlcNAc-Sp24	107.721	50.5292	46.9075
80	Fuca1-3GlcNAcb-Sp8	85.3251	15.8653	18.594		583	Galb1-4GlcNAcb1-3Galb1-4GlcNAcb1-6(Galb1-4GlcNAcb1-3Galb1-4GlcNAb1-2)Mana1-6(Galb1-4GlcNAcb1-3Galb1-4GlcNAcb1-2Mana1-3)Manb1-4GlcNAcb1-4(Fuca1-6)GlcNAcb-Sp24	107.144	64.554	60.2496
81	Fuca1-4GlcNAcb-Sp8	135.308	35.7955	26.4549		5	GalNAca-Sp15	107.092	32.7809	30.6101
82	Fucb1-3GlcNAcb-Sp8	100.949	26.2503	26.0034		45	(6S)Galb1-4(6S)Glcb-Sp8	106.937	15.7123	14.6931
83	GalNAca1-3(Fuca1-2)Galb1-3GlcNAcb-Sp0	112.53	16.6877	14.8297		212	Mana1-2Mana1-6(Mana1-3)Mana1-6(Mana1-2Mana1-2Mana1-3)Manb1-4GlcNAcb1-4GlcNAcb-Sp12	106.607	43.2113	40.5333
84	GalNAca1-3(Fuca1-2)Galb1-4(Fuca1-3)GlcNAcb-Sp0	22.0114	17.8994	81.3188		590	Galb1-4GlcNAcb1-3Galb1-4GlcNAcb1-3GalNAca-Sp14	106.529	21.5887	20.2656
85	(3S)Galb1-4(Fuca1-3)Glcb-Sp0	22.5096	4.80307	21.3378		531	GlcNAcb1-2 Mana1-6(GlcNAcb1-4)(GlcNAcb1-2Mana1-3)Manb1-4GlcNAcb1-4(Fuca1-6)GlcNAc-Sp21	105.303	8.44119	8.01613
86	GalNAca1-3(Fuca1-2)Galb1-4GlcNAcb-Sp0	18.5854	6.32746	34.0453		412	Galb1-3GalNAcb1-4(Neu5Aca2-8Neu5Aca2-3)Galb1-4Glcb-Sp0	104.996	21.512	20.4885
87	GalNAca1-3(Fuca1-2)Galb1-4GlcNAcb-Sp8	13.6719	9.50938	69.554		126	Galb1-2Galb-Sp8	104.567	47.4455	45.3734
88	GalNAca1-3(Fuca1-2)Galb1-4Glcb-Sp0	9.18193	2.86646	31.2185		4	GalNAca-Sp8	104.169	12.1338	11.6481
89	GlcNAcb1-3Galb1-3GalNAca-Sp8	36.2893	14.8834	41.013		172	Galb1-4Glcb-Sp0	104.136	35.8715	34.4467
90	GalNAca1-3(Fuca1-2)Galb-Sp8	28.777	4.48337	15.5797		22	6S(3S)Galb1-4(6S)GlcNAcb-Sp0	103.81	17.0554	16.4293
91	GalNAca1-3(Fuca1-2)Galb-Sp18	52.8638	46.9211	88.7585		125	Gala1-6Glcb-Sp8	103.142	25.814	25.0275
92	GalNAca1-3GalNAcb-Sp8	23.5697	14.2718	60.5517		7	Fuca-Sp9	102.372	10.0952	9.86123
93	GalNAca1-3Galb-Sp8	65.2	23.1545	35.5131		534	Fuca1-4(Galb1-3)GlcNAcb1-2 Mana-Sp0	101.696	3.52596	3.46717
94	GalNAca1-4(Fuca1-2)Galb1-4GlcNAcb-Sp8	34.1011	14.2363	41.7473		576	Galb1-4GlcNAcb1-3Galb1-4GlcNAcb1-2Mana1-6(Galb1-4GlcNAcb1-3Galb1-4GlcNAcb1-2Mana1-3)Manb1-4GlcNAcb1-4(Fuca1-6)GlcNAcb-Sp24	101.282	26.8915	26.5512
95	GalNAcb1-3GalNAca-Sp8	18.4053	4.50565	24.4801		82	Fucb1-3GlcNAcb-Sp8	100.949	26.2503	26.0034
96	GalNAcb1-3(Fuca1-2)Galb-Sp8	41.5378	23.3065	56.1092		361	Fuca1-2Galb1-3GlcNAcb1-2Mana1-6(Fuca1-2Galb1-3GlcNAcb1-2Mana1-3)Manb1-4GlcNAcb1-4GlcNAcb-Sp20	98.9294	16.4259	16.6037
97	GalNAcb1-3Gala1-4Galb1-4GlcNAcb-Sp0	23.346	4.57533	19.5979		141	Galb1-3GalNAca-Sp14	98.7956	57.3454	58.0445
98	GalNAcb1-4(Fuca1-3)GlcNAcb-Sp0	44.2062	13.0794	29.5873		178	GlcNAcb1-6(GlcNAcb1-3)GalNAca-Sp14	98.3532	29.3982	29.8905
99	GalNAcb1-4GlcNAcb-Sp0	40.2758	8.42425	20.9164		150	Galb1-3GlcNAcb-Sp0	97.6449	50.7636	51.988
100	GalNAcb1-4GlcNAcb-Sp8	50.0745	12.5332	25.0291		23	6S(3S)Galb1-4GlcNAcb-Sp0	97.2825	46.9003	48.2105
101	Gala1-2Galb-Sp8	86.3276	20.7241	24.0063		580	Galb1-4GlcNAcb1-3Galb1-4GlcNAcb1-3Galb1-4GlcNAcb1-3Galb1-4GlcNAcb1-2Mana1-6(Galb1-4GlcNAcb1-3Galb1-4GlcNAcb1-3Galb1-4GlcNAcb1-3Galb1-4GlcNAcb1-2Mana1-3)Manb1-4GlcNAcb1-4(Fuca1-6)GlcNAcb-Sp24	96.9985	68.4344	70.552
102	Gala1-3(Fuca1-2)Galb1-3GlcNAcb-Sp0	38.0125	12.9715	34.1243		577	GlcNAcb1-3Galb1-4GlcNAcb1-3Galb1-4GlcNAcb1-2Mana1-6(GlcNAcb1-3Galb1-4GlcNAcb1-3Galb1-4GlcNAcb1-2Mana1-3)Manb1-4GlcNAcb1-4(Fuca1-6)GlcNAcb-Sp24	96.9339	20.1568	20.7943
103	Gala1-3(Fuca1-2)Galb1-3GlcNAcb-Sp8	51.8366	12.5465	24.2039		581	GlcNAcb1-3Galb1-4GlcNAcb1-3Galb1-4GlcNAcb1-3Galb1-4GlcNAcb1-3Galb1-4GlcNAcb1-2Mana1-6(GlcNAcb1-3Galb1-4GlcNAcb1-3Galb1-4GlcNAcb1-3Galb1-4GlcNAcb1-3Galb1-4GlcNAcb1-2Mana1-3)Manb1-4GlcNAcb1-4(Fuca1-6)GlcNAcb-Sp19	96.2291	32.293	33.5585
104	Gala1-3(Fuca1-2)Galb1-4(Fuca1-3)GlcNAcb-Sp0	15.6221	13.699	87.6898		20	Galb1-4GlcNAcb1-6(Galb1-4GlcNAcb1-3)GalNAc-Sp14	94.5713	39.3478	41.6065
105	Gala1-3(Fuca1-2)Galb1-4(Fuca1-3)GlcNAcb-Sp8	52.8312	11.0666	20.9471		443	GalNAcb1-6GalNAcb-Sp8	93.9762	17.6616	18.7936
106	Gala1-3(Fuca1-2)Galb1-4GlcNAc-Sp0	57.2382	8.48684	14.8272		578	Galb1-4GlcNAcb1-3Galb1-4GlcNAcb1-3Galb1-4GlcNAcb1-2Mana1-6(Galb1-4GlcNAcb1-3Galb1-4GlcNAcb1-3Galb1-4GlcNAcb1-2Mana1-3)Manb1-4GlcNAcb1-4(Fuca1-6)GlcNAcb-Sp24	93.8232	65.4377	69.7458
107	Gala1-3(Fuca1-2)Galb1-4Glcb-Sp0	47.1904	19.717	41.7818		203	GlcAb-Sp8	93.1994	24.8654	26.6798
108	Gala1-3(Fuca1-2)Galb-Sp8	36.6827	18.1489	49.4753		447	Fuca1-2Galb1-4(Fuca1-3)GlcNAcb1-2Mana1-6(Fuca1-2Galb1-4(Fuca1-3)GlcNAcb1-4(Fuca1-2Galb1-4(Fuca1-3)GlcNAcb1-2)Mana1-3)Manb1-4GlcNAcb1-4GlcNAcb-Sp12	92.6489	24.7264	26.6883
109	Gala1-3(Fuca1-2)Galb-Sp18	33.3	17.5934	52.8329		201	G-ol-Sp8	92.5128	31.2792	33.8107
110	Gala1-4(Gala1-3)Galb1-4GlcNAcb-Sp8	127.329	35.026	27.5082		143	Galb1-3GalNAcb-Sp8	92.3064	14.265	15.454
111	Gala1-3GalNAca-Sp8	70.9582	34.5709	48.7201		14	Manb-Sp8	91.8329	5.02534	5.47227
112	Gala1-3GalNAca-Sp16	27.9353	14.2252	50.9221		568	Galb1-3GlcNAcb1-6(Galb1-3)GalNAc-Sp14	91.7862	58.7052	63.9586
113	Gala1-3GalNAcb-Sp8	18.7869	6.54362	34.8308		429	Galb1-3GlcNAcb1-6(Galb1-3GlcNAcb1-2)Mana1-6(Galb1-3GlcNAcb1-2Mana1-3)Manb1-4GlcNAcb1-4GlcNAcb-Sp19	91.0045	56.1457	61.6956
114	Gala1-3Galb1-4(Fuca1-3)GlcNAcb-Sp8	25.2388	17.7033	70.143		288	Neu5Gca-Sp8	90.9497	12.2231	13.4394
115	Gala1-3Galb1-3GlcNAcb-Sp0	46.4799	12.6704	27.26		216	Mana1-6(Mana1-3)Mana1-6(Mana1-2Mana1-3)Manb1-4GlcNAcb1-4GlcNAcb-Sp12	90.9176	8.27306	9.09951
116	Gala1-3Galb1-4GlcNAcb-Sp8	30.1212	13.3219	44.2278		518	Galb1-4(6P)GlcNAcb-Sp0	90.8267	26.1779	28.8219
117	Gala1-3Galb1-4Glcb-Sp0	172.459	135.722	78.6981		191	GlcNAcb1-4GlcNAcb1-4GlcNAcb1-4GlcNAcb1-4GlcNAcb1-Sp8	89.2772	19.1253	21.4223
118	Gala1-3Galb1-4Glc-Sp10	126.651	34.1989	27.0026		214	Mana1-6(Mana1-3)Mana-Sp9	89.1283	23.5665	26.4411
119	Gala1-3Galb-Sp8	212.73	63.1692	29.6945		566	Galb1-4GlcNAcb1-3Galb1-4GlcNAcb1-3Galb1-4GlcNAcb1-3Galb1-4GlcNAcb1-3Galb1-4GlcNAcb1-2Mana1-6(Galb1-4GlcNAcb1-3Galb1-4GlcNAcb1-3Galb1-4GlcNAcb1-3Galb1-4GlcNAcb1-3Galb1-4GlcNAcb1-2Mana1-3)Manb1-4GlcNAcb1-4GlcNAcb-Sp25	89.1262	35.0233	39.2963
120	Gala1-4(Fuca1-2)Galb1-4GlcNAcb-Sp8	47.4437	15.9874	33.6977		298	(6S)Galb1-4(6S)GlcNAcb-Sp0	88.8079	37.1644	41.8481
121	Gala1-4Galb1-4GlcNAcb-Sp0	74.1569	19.4407	26.2157		403	GalNAca1-3GalNAcb1-3Gala1-4Galb1-4GlcNAcb-Sp0	88.7718	26.2737	29.5969
122	Gala1-4Galb1-4GlcNAcb-Sp8	38.0859	7.91906	20.7926		366	Fuca1-4(Galb1-3)GlcNAcb1-2Mana1-6(Fuca1-4(Galb1-3)GlcNAcb1-2Mana1-3)Manb1-4GlcNAcb1-4(Fuca1-6)GlcNAcb-Sp22	87.0999	16.5354	18.9844
123	Gala1-4Galb1-4Glcb-Sp0	78.123	40.8996	52.3529		200	Glcb1-6Glcb-Sp8	86.9427	28.5426	32.8293
124	Gala1-4GlcNAcb-Sp8	67.5497	22.8575	33.8381		423	Fuca1-2Galb1-3GlcNAcb1-3GalNAc-Sp14	86.5363	21.9394	25.3528
125	Gala1-6Glcb-Sp8	103.142	25.814	25.0275		101	Gala1-2Galb-Sp8	86.3276	20.7241	24.0063
126	Galb1-2Galb-Sp8	104.567	47.4455	45.3734		80	Fuca1-3GlcNAcb-Sp8	85.3251	15.8653	18.594
127	Galb1-3(Fuca1-4)GlcNAcb1-3Galb1-4(Fuca1-3)GlcNAcb-Sp0	30.1257	10.2429	34.0006		79	Fuca1-2Galb-Sp8	84.1259	16.1901	19.2451
128	Galb1-3GlcNAcb1-3Galb1-4(Fuca1-3)GlcNAcb-Sp0	27.557	11.6188	42.1628		379	Neu5Aca2-3Galb1-4(Fuca1-3)GlcNAcb1-3GalNAca-Sp14	83.8512	9.39499	11.2044
129	Galb1-3(Fuca1-4)GlcNAc-Sp0	50.151	8.82759	17.602		545	Fuca1-2Galb1-4GlcNAcb1-3Galb1-4GlcNAcb1-2Mana1-6(Fuca1-2Galb1-4GlcNAcb1-3Galb1-4GlcNAcb1-2Mana1-3)Manb1-4GlcNAcb1-4GlcNAcb-Sp24	83.543	23.4739	28.098
130	Galb1-3(Fuca1-4)GlcNAc-Sp8	43.66	18.4722	42.3093		140	Galb1-3GalNAca-Sp8	82.3369	16.1791	19.6499
131	Fuca1-4(Galb1-3)GlcNAcb-Sp8	28.0457	11.8538	42.2661		36	(3S)Galb1-4GlcNAcb-Sp0	82.1602	22.4545	27.3301
132	Galb1-4GlcNAcb1-6GalNAca-Sp8	34.3034	11.2315	32.7418		573	Galb1-3GlcNAcb1-3Galb1-4GlcNAcb1-6(Galb1-3GlcNAcb1-3Galb1-4GlcNAb1-2)Mana1-6(Galb1-3GlcNAcb1-3Galb1-4GlcNAcb1-2Mana1-3)Manb1-4GlcNAcb1-4(Fuca1-6)GlcNAcb-Sp24	81.5982	10.323	12.651
133	Galb1-4GlcNAcb1-6GalNAc-Sp14	157.381	52.2405	33.1936		289	Neu5Aca2-3Galb1-4GlcNAcb1-6(Galb1-3)GalNAca-Sp14	81.2414	53.866	66.3037
134	GlcNAcb1-6(Galb1-3)GalNAca-Sp8	53.1965	16.3377	30.7119		517	(4S)GalNAcb-Sp10	81.1608	23.4965	28.9505
135	GlcNAcb1-6(Galb1-3)GalNAca-Sp14	6.22858	3.65936	58.7512		312	GlcNAcb1-4GlcNAcb-Sp12	80.8442	24.4874	30.2896
136	Neu5Aca2-6(Galb1-3)GalNAca-Sp8	26.4036	27.1881	102.971		360	KDNa2-3Galb1-3GalNAca-Sp14	80.5012	19.5557	24.2924
137	Neu5Aca2-6(Galb1-3)GalNAca-Sp14	18.0485	3.82535	21.1949		18	GlcN(Gc)b-Sp8	80.0128	21.996	27.4906
138	Neu5Acb2-6(Galb1-3)GalNAca-Sp8	28.7091	15.333	53.4084		304	GlcNAcb1-6(Galb1-4GlcNAcb1-3)Galb1-4GlcNAc-Sp0	79.6467	34.3284	43.1009
139	Neu5Aca2-6(Galb1-3)GlcNAcb1-4Galb1-4Glcb-Sp10	17.1894	17.4956	101.781		292	Galb1-4(Fuca1-3)(6S)Glcb-Sp0	79.4067	32.4951	40.9223
140	Galb1-3GalNAca-Sp8	82.3369	16.1791	19.6499		419	GalNAca1-3(Fuca1-2)Galb1-4(Fuca1-3)GlcNAcb1-3GalNAc-Sp14	78.7155	24.5821	31.229
141	Galb1-3GalNAca-Sp14	98.7956	57.3454	58.0445		10	Neu5Aca-Sp11	78.2532	26.5586	33.9393
142	Galb1-3GalNAca-Sp16	77.352	27.5349	35.5969		123	Gala1-4Galb1-4Glcb-Sp0	78.123	40.8996	52.3529
143	Galb1-3GalNAcb-Sp8	92.3064	14.265	15.454		362	Fuca1-2Galb1-4GlcNAcb1-2Mana1-6(Fuca1-2Galb1-4GlcNAcb1-2Mana1-3)Manb1-4GlcNAcb1-4GlcNAcb-Sp20	77.8446	17.7522	22.8047
144	Galb1-3GalNAcb1-3Gala1-4Galb1-4Glcb-Sp0	16.6544	7.9685	47.8462		142	Galb1-3GalNAca-Sp16	77.352	27.5349	35.5969
145	Galb1-3GalNAcb1-4(Neu5Aca2-3)Galb1-4Glcb-Sp0	40.7199	3.66896	9.01024		25	(3S)Galb1-4Glcb-Sp8	77.1192	14.4782	18.7738
146	Galb1-3GalNAcb1-4Galb1-4Glcb-Sp8	29.9439	8.58747	28.6785		338	Neu5Aca2-3Galb1-4(Fuca1-3)GlcNAcb1-6(Neu5Aca2-3Galb1-3)GalNAc-Sp14	76.7803	18.7765	24.4548
147	Galb1-3Galb-Sp8	41.2676	25.4288	61.6193		514	(3S)GalNAcb1-4(3S)GlcNAc-Sp8	76.337	11.4798	15.0383
148	Galb1-3GlcNAcb1-3Galb1-4GlcNAcb-Sp0	13.6776	4.60675	33.6811		29	(3S)Galb1-3GalNAca-Sp8	75.8711	23.6878	31.2212
149	Galb1-3GlcNAcb1-3Galb1-4Glcb-Sp10	25.7279	7.10256	27.6064		217	Mana1-6(Mana1-3)Mana1-6(Mana1-3)Manb1-4GlcNAcb1-4GlcNAcb-Sp12	75.6093	53.707	71.0323
150	Galb1-3GlcNAcb-Sp0	97.6449	50.7636	51.988		121	Gala1-4Galb1-4GlcNAcb-Sp0	74.1569	19.4407	26.2157
151	Galb1-3GlcNAcb-Sp8	158.654	31.8525	20.0767		320	Galb1-4GlcNAcb1-2Mana1-6(Neu5Aca2-6Galb1-4GlcNAcb1-2Mana1-3)Manb1-4GlcNAcb1-4GlcNAcb-Sp12	73.7589	27.5843	37.398
152	Galb1-4(Fuca1-3)GlcNAcb-Sp0	45.7691	19.9741	43.6411		519	(6P)Galb1-4GlcNAcb-SP0	73.6609	14.1285	19.1804
153	Galb1-4(Fuca1-3)GlcNAcb-Sp8	31.4137	17.9818	57.242		589	Galb1-4GlcNAcb1-3Galb1-4GlcNAcb1-3Galb1-4GlcNAcb1-3Galb1-4GlcNAcb1-3Galb1-4GlcNAcb1-6(Galb1-4GlcNAcb1-3Galb1-4GlcNAcb1-3Galb1-4GlcNAcb1-3Galb1-4GlcNAcb1-3Galb1-4GlcNAb1-2)Mana1-6(Galb1-4GlcNAcb1-3Galb1-4GlcNAcb1-3Galb1-4GlcNAcb1-3Galb1-4GlcNAcb1-3Galb1-4GlcNAcb1-2Mana1-3)Manb1-4GlcNAcb1-4(Fuca1-6)GlcNAcb-Sp24	73.4654	28.4812	38.7682
154	Galb1-4(Fuca1-3)GlcNAcb1-3Galb1-4(Fuca1-3)GlcNAcb-Sp0	29.2606	7.87196	26.903		26	(3S)Galb1-4(6S)Glcb-Sp0	73.0628	8.10846	11.0979
155	Galb1-4(Fuca1-3)GlcNAcb1-3Galb1-4(Fuca1-3)GlcNAcb1-3Galb1-4(Fuca1-3)GlcNAcb-Sp0	32.4199	19.7798	61.0112		477	Galb1-3GlcNAcb1-2Mana1-6(GlcNAcb1-4)(Galb1-3GlcNAcb1-2Mana1-3)Manb1-4GlcNAcb1-4GlcNAcb-Sp21	72.8271	26.591	36.5125
156	Galb1-4(6S)Glcb-Sp0	47.7775	11.3601	23.777		297	4S(3S)Galb1-4GlcNAcb-Sp0	72.5998	29.6216	40.8012
157	Galb1-4(6S)Glcb-Sp8	32.1771	16.2287	50.4356		375	Gala1-3(Fuca1-2)Galb1-3GlcNAcb1-2Mana1-6(Gala1-3(Fuca1-2)Galb1-3GlcNAcb1-2Mana1-3)Manb1-4GlcNAcb1-4GlcNAcb-Sp20	71.926	26.7137	37.1405
158	Galb1-4GalNAca1-3(Fuca1-2)Galb1-4GlcNAcb-Sp8	8.43045	4.30279	51.0387		491	Galb1-3(Fuca1-4)GlcNAcb1-6GalNAca-Sp14	71.8803	30.1458	41.9388
159	Galb1-4GalNAcb1-3(Fuca1-2)Galb1-4GlcNAcb-Sp8	15.8637	17.677	111.43		512	(6S)(4S)GalNAcb1-4GlcNAc-Sp8	71.7114	27.0616	37.7368
160	Galb1-4GlcNAcb1-3GalNAca-Sp8	14.8229	4.91208	33.1385		471	Glca1-4Glca1-4Glca1-4Glcb-Sp10	71.3233	2.89741	4.06237
161	Galb1-4GlcNAcb1-3GalNAc-Sp14	18.2096	9.59127	52.6716		575	GlcNAcb1-3Galb1-4GlcNAcb1-2Mana1-6(GlcNAcb1-3Galb1-4GlcNAcb1-2Mana1-3)Manb1-4GlcNAcb1-4(Fuca1-6)GlcNAcb-Sp24	70.978	24.1815	34.069
162	Galb1-4GlcNAcb1-3Galb1-4(Fuca1-3)GlcNAcb1-3Galb1-4(Fuca1-3)GlcNAcb-Sp0	20.087	1.61152	8.02272		111	Gala1-3GalNAca-Sp8	70.9582	34.5709	48.7201
163	Galb1-4GlcNAcb1-3Galb1-4GlcNAcb1-3Galb1-4GlcNAcb-Sp0	31.9316	9.41251	29.4771		11	Neu5Acb-Sp8	70.4329	15.8789	22.5448
164	Galb1-4GlcNAcb1-3Galb1-4GlcNAcb-Sp0	35.0367	35.7812	102.125		420	Galb1-4(Fuca1-3)GlcNAcb1-2Mana1-6(Galb1-4(Fuca1-3)GlcNAcb1-2Mana1-3)Manb1-4GlcNAcb1-4(Fuca1-6)GlcNAcb-Sp22	70.1571	33.7683	48.1324
165	Galb1-4GlcNAcb1-3Galb1-4Glcb-Sp0	22.9458	10.7855	47.0044		404	Gala1-4Galb1-3GlcNAcb1-2Mana1-6(Gala1-4Galb1-3GlcNAcb1-2Mana1-3)Manb1-4GlcNAcb1-4GlcNAcb-Sp19	70.1431	14.8596	21.1847
166	Galb1-4GlcNAcb1-3Galb1-4Glcb-Sp8	63.2908	25.2618	39.9139		453	Neu5Aca2-8Neu5Aca2-3Galb1-3GalNAcb1-4(Neu5Aca2-8Neu5Aca2-3)Galb1-4Glcb-Sp0	69.5416	55.6025	79.9557
167	Galb1-4GlcNAcb1-6(Galb1-3)GalNAca-Sp8	33.0059	17.3509	52.5691		263	Fuca1-2Galb1-4(6S)Glcb-Sp0	69.1893	12.0365	17.3965
168	Galb1-4GlcNAcb1-6(Galb1-3)GalNAc-Sp14	24.6129	16.8635	68.5147		268	Neu5Aca2-6Galb1-4(6S)GlcNAcb-Sp8	68.9738	21.2839	30.8579
169	Galb1-4GlcNAcb-Sp0	17.1315	6.51539	38.0316		356	(6S)GlcNAcb1-3Galb1-4GlcNAcb-Sp0	68.6876	18.1267	26.3901
170	Galb1-4GlcNAcb-Sp8	44.401	16.9991	38.2853		124	Gala1-4GlcNAcb-Sp8	67.5497	22.8575	33.8381
171	Galb1-4GlcNAcb-Sp23	21.3894	21.8389	102.102		481	Neu5Aca2-6Galb1-4GlcNAcb1-6GalNAca-Sp14	67.0154	22.1513	33.054
172	Galb1-4Glcb-Sp0	104.136	35.8715	34.4467		606	Neu5Aca2-6Galb1-4GlcNAcb1-3Galb1-4GlcNAcb1-6(Neu5Aca2-6Galb1-4GlcNAcb1-3Galb1-4GlcNAcb1-3)GalNAca-Sp14	66.6874	22.0016	32.9922
173	Galb1-4Glcb-Sp8	225.528	37.383	16.5758		239	Neu5Aca2-3Galb1-3(6S)GlcNAc-Sp8	66.2948	39.929	60.2295
174	GlcNAca1-3Galb1-4GlcNAcb-Sp8	39.0106	7.98698	20.4738		399	Galb1-4GlcNAcb1-2Mana1-6(GlcNAcb1-2Mana1-3)Manb1-4GlcNAcb1-4GlcNAc-Sp12	65.6615	25.2969	38.5261
175	GlcNAca1-6Galb1-4GlcNAcb-Sp8	18.3938	11.8977	64.6834		498	Fuca1-2(6S)Galb1-3GlcNAcb-Sp0	65.3029	19.9879	30.608
176	GlcNAcb1-2Galb1-3GalNAca-Sp8	31.2791	13.4323	42.9432		417	Fuca1-2Galb1-4(Fuca1-3)GlcNAcb1-3GalNAca-Sp14	65.2138	21.8306	33.4754
177	GlcNAcb1-6(GlcNAcb1-3)GalNAca-Sp8	28.8058	12.3211	42.773		93	GalNAca1-3Galb-Sp8	65.2	23.1545	35.5131
178	GlcNAcb1-6(GlcNAcb1-3)GalNAca-Sp14	98.3532	29.3982	29.8905		401	Fuca1-2Galb1-4GlcNAcb1-3GalNAca-Sp14	64.9661	10.3806	15.9785
179	GlcNAcb1-6(GlcNAcb1-3)Galb1-4GlcNAcb-Sp8	28.0431	7.45459	26.5826		1	Gala-Sp8	64.6314	33.7298	52.1879
180	GlcNAcb1-3GalNAca-Sp8	13.175	4.75055	36.0575		68	Fuca1-2Galb1-3GlcNAcb-Sp0	63.8171	13.0556	20.4578
181	GlcNAcb1-3GalNAca-Sp14	19.1002	7.03568	36.8356		218	Manb1-4GlcNAcb-Sp0	63.3599	17.4508	27.5424
182	GlcNAcb1-3Galb-Sp8	39.9423	10.9696	27.4637		166	Galb1-4GlcNAcb1-3Galb1-4Glcb-Sp8	63.2908	25.2618	39.9139
183	GlcNAcb1-3Galb1-4GlcNAcb-Sp0	34.6579	9.29988	26.8333		446	Fuca1-2Galb1-4 GlcNAcb1-2Mana1-6(Fuca1-2Galb1-4GlcNAcb1-2(Fuca1-2Galb1-4GlcNAcb1-4)Mana1-3)Manb1-4GlcNAcb1-4GlcNAcb-Sp12	62.7923	3.65793	5.82544
184	GlcNAcb1-3Galb1-4GlcNAcb-Sp8	24.0572	8.39542	34.8977		186	GlcNAcb1-3Galb1-4Glcb-Sp0	61.8939	16.3453	26.4086
185	GlcNAcb1-3Galb1-4GlcNAcb1-3Galb1-4GlcNAcb-Sp0	26.9707	9.94134	36.8597		38	(3S)Galb-Sp8	61.255	15.3878	25.121
186	GlcNAcb1-3Galb1-4Glcb-Sp0	61.8939	16.3453	26.4086		345	GlcNAca1-4Galb1-3GalNAc-Sp14	60.8463	14.9704	24.6036
187	GlcNAcb1-4-MDPLys	50.1912	17.3196	34.5073		57	Neu5Aca2-6Galb1-4GlcNAcb1-2Mana1-6(Neu5Aca2-6Galb1-4GlcNAcb1-2Man-a1-3)Manb1-4GlcNAcb1-4GlcNAcb-Sp21	60.5695	38.2457	63.1434
188	GlcNAcb1-6(GlcNAcb1-4)GalNAca-Sp8	34.0303	16.6511	48.9302		522	Gala1-3Galb1-4GlcNAcb1-2Mana-Sp0	60.4248	46.4542	76.8795
189	GlcNAcb1-4Galb1-4GlcNAcb-Sp8	30.2672	11.4554	37.8475		564	GalNAcb1-4GlcNAcb1-3GalNAcb1-4GlcNAcb-Sp0	60.3593	9.72864	16.1179
190	GlcNAcb1-4GlcNAcb1-4GlcNAcb1-4GlcNAcb1-4GlcNAcb1-4GlcNAcb1-Sp8	109.432	16.0114	14.6314		344	GlcNAca1-4Galb1-4GlcNAcb1-3Galb1-4GlcNAcb-Sp0	60.2008	18.2977	30.3945
191	GlcNAcb1-4GlcNAcb1-4GlcNAcb1-4GlcNAcb1-4GlcNAcb1-Sp8	89.2772	19.1253	21.4223		456	Gala1-3(Fuca1-2)Galb1-3GlcNAcb1-2Mana1-6(Gala1-3(Fuca1-2)Galb1-3GlcNAcb1-2Mana1-3)Manb1-4GlcNAcb1-4(Fuca1-6)GlcNAcb-Sp22	60.1149	20.3637	33.8746
192	GlcNAcb1-4GlcNAcb1-4GlcNAcb-Sp8	28.8839	14.634	50.6649		195	GlcNAcb1-6Galb1-4GlcNAcb-Sp8	59.7683	37.7666	63.1883
193	GlcNAcb1-6GalNAca-Sp8	56.3432	25.833	45.8494		525	Galb1-3GlcNAcb1-2Mana-Sp0	59.1571	31.4799	53.2141
194	GlcNAcb1-6GalNAca-Sp14	48.7529	6.7177	13.7791		407	Galb1-3GlcNAcb1-6Galb1-4GlcNAcb-Sp0	58.4302	42.4302	72.6169
195	GlcNAcb1-6Galb1-4GlcNAcb-Sp8	59.7683	37.7666	63.1883		73	Fuca1-2Galb1-4(Fuca1-3)GlcNAcb-Sp8	58.2407	12.5886	21.6148
196	Glca1-4Glcb-Sp8	41.0576	26.8225	65.329		528	Gala1-3Galb1-3GlcNAcb1-2Mana-Sp0	58.1014	27.0497	46.556
197	Glca1-4Glca-Sp8	48.6986	18.7362	38.4737		358	KDNa2-6Galb1-4GlcNAc-Sp0	58.0833	34.0577	58.6359
198	Glca1-6Glca1-6Glcb-Sp8	14.3949	8.29	57.5901		549	Galb1-4GlcNAcb1-3Galb1-4GlcNAcb1-3Galb1-4GlcNAcb1-2Mana1-6(Galb1-4GlcNAcb1-3Galb1-4GlcNAcb1-3Galb1-4GlcNAcb1-2Mana1-3)Manb1-4GlcNAcb1-4GlcNAcb-Sp24	57.6519	18.5222	32.1276
199	Glcb1-4Glcb-Sp8	362.088	155.904	43.0569		106	Gala1-3(Fuca1-2)Galb1-4GlcNAc-Sp0	57.2382	8.48684	14.8272
200	Glcb1-6Glcb-Sp8	86.9427	28.5426	32.8293		569	Galb1-4GlcNAcb1-3Galb1-4GlcNAcb1-3Galb1-4GlcNAcb1-3Galb1-4GlcNAcb1-3Galb1-4GlcNAcb1-3Galb1-4GlcNAcb1-2Mana1-6(Galb1-4GlcNAcb1-3Galb1-4GlcNAcb1-3Galb1-4GlcNAcb1-3Galb1-4GlcNAcb1-3Galb1-4GlcNAcb1-3Galb1-4GlcNAcb1-2Mana1-3)Manb1-4GlcNAcb1-4GlcNAcb-Sp25	57.1707	27.9883	48.9556
201	G-ol-Sp8	92.5128	31.2792	33.8107		530	Neu5Aca2-3Galb1-3GlcNAcb1-4Galb1-4Glcb-Sp0	56.8053	24.1392	42.4947
202	GlcAa-Sp8	139.521	23.9829	17.1895		515	GalNAcb1-4(6S)GlcNAc-Sp8	56.6539	13.6752	24.1381
203	GlcAb-Sp8	93.1994	24.8654	26.6798		350	Galb1-4GlcNAcb1-2Mana1-3Manb1-4GlcNAcb1-4GlcNAc-Sp12	56.4707	19.822	35.1014
204	GlcAb1-3Galb-Sp8	42.8688	15.3884	35.8964		193	GlcNAcb1-6GalNAca-Sp8	56.3432	25.833	45.8494
205	GlcAb1-6Galb-Sp8	38.2922	25.252	65.9456		325	Galb1-3GlcNAcb1-2Mana1-6(Galb1-3GlcNAcb1-2Mana1-3)Manb1-4GlcNAcb1-4GlcNAcb-Sp19	56.2365	35.3052	62.7799
206	KDNa2-3Galb1-3GlcNAcb-Sp0	32.9313	12.4623	37.8433		322	Neu5Aca2-8Neu5Acb-Sp17	55.5961	20.9529	37.6877
207	KDNa2-3Galb1-4GlcNAcb-Sp0	21.1019	14.9204	70.7066		503	Neu5Aca2-6GalNAcb1-4(6S)GlcNAcb-Sp8	55.2631	18.6084	33.6724
208	Mana1-2Mana1-2Mana1-3Mana-Sp9	7.9511	5.88805	74.0533		418	Gala1-3(Fuca1-2)Galb1-4(Fuca1-3)GlcNAcb1-3GalNAc-Sp14	55.0942	9.44314	17.14
209	Mana1-2Mana1-6(Mana1-2Mana1-3)Mana-Sp9	13.5135	11.2484	83.2385		24	(3S)Galb1-4(Fuca1-3)(6S)Glc-Sp0	54.3123	13.445	24.755
210	Mana1-2Mana1-3Mana-Sp9	10.5991	1.28998	12.1706		467	Neu5Aca2-6Galb1-4GlcNAcb1-6(Neu5Aca2-6Galb1-4GlcNAcb1-2)Mana1-6(GlcNAcb1-4)(Neu5Aca2-6Galb1-4GlcNAcb1-4(Neu5Aca2-6Galb1-4GlcNAcb1-2)Mana1-3)Manb1-4GlcNAcb1-4GlcNAcb-Sp21	54.1661	26.9304	49.7182
211	Mana1-6(Mana1-2Mana1-3)Mana1-6(Mana1-2Mana1-3)Manb1-4GlcNAcb1-4GlcNAcb-Sp12	10.3776	3.71631	35.8108		391	Fuca1-2Galb1-3GalNAca1-3(Fuca1-2)Galb1-4GlcNAcb-Sp0	53.9036	17.2816	32.0602
212	Mana1-2Mana1-6(Mana1-3)Mana1-6(Mana1-2Mana1-2Mana1-3)Manb1-4GlcNAcb1-4GlcNAcb-Sp12	106.607	43.2113	40.5333		258	Neu5Aca2-3Galb1-4(Fuca1-3)GlcNAcb1-3Galb1-4GlcNAcb-Sp8	53.6147	18.9363	35.3193
213	Mana1-2Mana1-6(Mana1-2Mana1-3)Mana1-6(Mana1-2Mana1-2Mana1-3)Manb1-4GlcNAcb1-4GlcNAcb-Sp12	111.468	7.37665	6.61773		472	Neu5Aca2-3Galb1-4GlcNAcb1-6(Neu5Aca2-3Galb1-4GlcNAcb1-3)GalNAca-Sp14	53.6053	19.7683	36.8775
214	Mana1-6(Mana1-3)Mana-Sp9	89.1283	23.5665	26.4411		384	Galb1-4(Fuca1-3)GlcNAcb1-6(Galb1-3GlcNAcb1-3)Galb1-4Glc-Sp21	53.338	18.9057	35.445
215	Mana1-2Mana1-2Mana1-6(Mana1-3)Mana-Sp9	36.047	17.4288	48.3503		380	GalNAcb1-4GlcNAcb1-2Mana1-6(GalNAcb1-4GlcNAcb1-2Mana1-3)Manb1-4GlcNAcb1-4GlcNAc-Sp12	53.3116	10.6847	20.042
216	Mana1-6(Mana1-3)Mana1-6(Mana1-2Mana1-3)Manb1-4GlcNAcb1-4GlcNAcb-Sp12	90.9176	8.27306	9.09951		134	GlcNAcb1-6(Galb1-3)GalNAca-Sp8	53.1965	16.3377	30.7119
217	Mana1-6(Mana1-3)Mana1-6(Mana1-3)Manb1-4GlcNAcb1-4GlcNAcb-Sp12	75.6093	53.707	71.0323		585	Galb1-4GlcNAcb1-3Galb1-4GlcNAcb1-3Galb1-4GlcNAcb1-6(Galb1-4GlcNAcb1-3Galb1-4GlcNAcb1-3Galb1-4GlcNAb1-2)Mana1-6(Galb1-4GlcNAcb1-3Galb1-4GlcNAcb1-3Galb1-4GlcNAcb1-2Mana1-3)Manb1-4GlcNAcb1-4(Fuca1-6)GlcNAcb-Sp24	52.9838	8.65865	16.3421
218	Manb1-4GlcNAcb-Sp0	63.3599	17.4508	27.5424		91	GalNAca1-3(Fuca1-2)Galb-Sp18	52.8638	46.9211	88.7585
219	Neu5Aca2-3Galb1-4GlcNAcb1-3Galb1-4(Fuca1-3)GlcNAcb-Sp0	5.14118	0.344908	6.70873		105	Gala1-3(Fuca1-2)Galb1-4(Fuca1-3)GlcNAcb-Sp8	52.8312	11.0666	20.9471
220	(3S)Galb1-4(Fuca1-3)(6S)GlcNAcb-Sp8	33.7363	25.1074	74.4226		594	GlcNAcb1-3Galb1-4GlcNAcb1-3GalNAca-Sp14	52.6113	11.8528	22.5291
221	Fuca1-2(6S)Galb1-4GlcNAcb-Sp0	17.6946	6.87406	38.8483		60	Fuca1-2Galb1-3GalNAcb1-3Gala1-4Galb1-4Glcb-Sp9	51.9775	2.77799	5.3446
222	Fuca1-2Galb1-4(6S)GlcNAcb-Sp8	48.1265	33.0711	68.717		241	Neu5Aca2-3Galb1-3(Fuca1-4)GlcNAcb1-3Galb1-4(Fuca1-3)GlcNAcb-Sp0	51.9259	48.7249	93.8354
223	Fuca1-2(6S)Galb1-4(6S)Glcb-Sp0	40.3764	8.80524	21.8079		103	Gala1-3(Fuca1-2)Galb1-3GlcNAcb-Sp8	51.8366	12.5465	24.2039
224	Neu5Aca2-3Galb1-3GalNAca-Sp8	22.0456	10.1899	46.2219		50	Mana1-6(Mana1-3)Manb1-4GlcNAcb1-4GlcNAcb-Sp12	51.6488	7.96679	15.4249
225	Neu5Aca2-3Galb1-3GalNAca-Sp14	38.7728	10.1097	26.0742		582	Galb1-4GlcNAcb1-3Galb1-4GlcNAcb1-3Galb1-4GlcNAcb1-3Galb1-4GlcNAcb1-3Galb1-4GlcNAcb1-2Mana1-6(Galb1-4GlcNAcb1-3Galb1-4GlcNAcb1-3Galb1-4GlcNAcb1-3Galb1-4GlcNAcb1-3Galb1-4GlcNAcb1-2Mana1-3)Manb1-4GlcNAcb1-4(Fuca1-6)GlcNAcb-Sp19	51.5651	28.0668	54.4298
226	GalNAcb1-4(Neu5Aca2-8Neu5Aca2-8Neu5Aca2-8Neu5Aca2-3)Galb1-4Glcb-Sp0	20.8255	6.95517	33.3974		381	Galb1-3GalNAca1-3(Fuca1-2)Galb1-4Glc-Sp0	51.1586	14.5973	28.5334
227	GalNAcb1-4(Neu5Aca2-8Neu5Aca2-8Neu5Aca2-3)Galb1-4Glcb-Sp0	23.4632	20.5105	87.4158		291	Galb1-4(Fuca1-3)(6S)GlcNAcb-Sp0	51.1306	19.9538	39.0251
228	Neu5Aca2-8Neu5Aca2-8Neu5Aca2-3Galb1-4Glcb-Sp0	21.2993	5.80697	27.2636		187	GlcNAcb1-4-MDPLys	50.1912	17.3196	34.5073
229	GalNAcb1-4(Neu5Aca2-8Neu5Aca2-3)Galb1-4Glcb-Sp0	37.1936	8.93065	24.0112		129	Galb1-3(Fuca1-4)GlcNAc-Sp0	50.151	8.82759	17.602
230	Neu5Aca2-8Neu5Aca2-8Neu5Aca-Sp8	21.1232	19.4865	92.2514		100	GalNAcb1-4GlcNAcb-Sp8	50.0745	12.5332	25.0291
231	Neu5Aca2-3(6S)Galb1-4(Fuca1-3)GlcNAcb-Sp8	10.7177	8.35501	77.9555		58	Neu5Aca2-6Galb1-4GlcNAcb1-2Mana1-6(Neu5Aca2-6Galb1-4GlcNAcb1-2Mana1-3)Manb1-4GlcNAcb1-4GlcNAcb-Sp24	49.9992	4.18269	8.36551
232	GalNAcb1-4(Neu5Aca2-3)Galb1-4GlcNAcb-Sp0	9.62625	8.83024	91.7308		475	Neu5Aca2-3Galb1-3GlcNAcb1-6(Neu5Aca2-3Galb1-4GlcNAcb1-2)Mana1-6(Neu5Aca2-3Galb1-3GlcNAcb1-2Mana1-3)Manb1-4GlcNAcb1-4GlcNAcb-Sp19	49.8448	30.85	61.892
233	GalNAcb1-4(Neu5Aca2-3)Galb1-4GlcNAcb-Sp8	14.1299	8.17598	57.8632		352	Mana1-6(Galb1-4GlcNAcb1-2Mana1-3)Manb1-4GlcNAcb1-4GlcNAcb-Sp12	49.766	22.2389	44.687
234	GalNAcb1-4(Neu5Aca2-3)Galb1-4Glcb-Sp0	17.5391	7.77352	44.3212		286	Neu5Gca2-6GalNAca-Sp0	49.7559	25.7469	51.7464
235	Neu5Aca2-3Galb1-3GalNAcb1-4(Neu5Aca2-3)Galb1-4Glcb-Sp0	22.021	9.26202	42.06		290	Galb1-3GlcNAcb1-3Galb1-3GlcNAcb-Sp0	49.6442	26.4602	53.2997
236	Neu5Aca2-6(Neu5Aca2-3)GalNAca-Sp8	43.0191	16.4175	38.1633		584	GlcNAcb1-3Galb1-4GlcNAcb1-3Galb1-4GlcNAcb1-6(GlcNAcb1-3Galb1-4GlcNAcb1-3Galb1-4GlcNAb1-2)Mana1-6(GlcNAcb1-3Galb1-4GlcNAcb1-3Galb1-4GlcNAcb1-2Mana1-3)Manb1-4GlcNAcb1-4(Fuca1-6)GlcNAcb-Sp24	49.5984	16.1699	32.6017
237	Neu5Aca2-3GalNAca-Sp8	38.1545	10.1142	26.5085		327	Neu5Aca2-3Galb1-4GlcNAcb1-2Mana1-6(Neu5Aca2-6Galb1-4GlcNAcb1-2Mana1-3)Manb1-4GlcNAcb1-4GlcNAcb-Sp12	49.3471	22.2095	45.0067
238	Neu5Aca2-3GalNAcb1-4GlcNAcb-Sp0	20.5699	9.89994	48.1284		424	Gala1-3(Fuca1-2)Galb1-3GlcNAcb1-3GalNAc-Sp14	49.1131	13.7583	28.0136
239	Neu5Aca2-3Galb1-3(6S)GlcNAc-Sp8	66.2948	39.929	60.2295		473	Fuca1-2Galb1-4(Fuca1-3)GlcNAcb1-2Mana1-6(Fuca1-2Galb1-4(Fuca1-3)GlcNAcb1-2Mana1-3)Manb1-4GlcNAcb1-4(Fuca1-6)GlcNAcb-Sp24	49.0161	24.3265	49.6297
240	Neu5Aca2-3Galb1-3(Fuca1-4)GlcNAcb-Sp8	28.3441	14.9174	52.6296		194	GlcNAcb1-6GalNAca-Sp14	48.7529	6.7177	13.7791
241	Neu5Aca2-3Galb1-3(Fuca1-4)GlcNAcb1-3Galb1-4(Fuca1-3)GlcNAcb-Sp0	51.9259	48.7249	93.8354		197	Glca1-4Glca-Sp8	48.6986	18.7362	38.4737
242	Neu5Aca2-3Galb1-4(Neu5Aca2-3Galb1-3)GlcNAcb-Sp8	22.5359	5.24573	23.2773		374	GalNAca1-3(Fuca1-2)Galb1-3GlcNAcb1-2Mana1-6(GalNAca1-3(Fuca1-2)Galb1-3GlcNAcb1-2Mana1-3)Manb1-4GlcNAcb1-4GlcNAcb-Sp20	48.6282	18.7522	38.5625
243	Neu5Aca2-3Galb1-3(6S)GalNAca-Sp8	31.7812	8.02004	25.2352		54	Galb1-4GlcNAcb1-2Mana1-6(Galb1-4GlcNAcb1-2Mana1-3)Manb1-4GlcNAcb1-4GlcNAcb-Sp12	48.541	6.73027	13.8651
244	Neu5Aca2-6(Neu5Aca2-3Galb1-3)GalNAca-Sp8	20.3397	12.3688	60.811		249	Fuca1-2(6S)Galb1-4Glcb-Sp0	48.4434	13.6982	28.2766
245	Neu5Aca2-6(Neu5Aca2-3Galb1-3)GalNAca-Sp14	118.771	25.178	21.1988		452	GalNAca1-3(Fuca1-2)Galb1-4GlcNAcb1-6(GalNAca1-3(Fuca1-2)Galb1-4GlcNAcb1-3)GalNAc-Sp14	48.4138	4.80287	9.92046
246	Neu5Aca2-3Galb-Sp8	28.8718	19.3728	67.0994		48	Neu5,9Ac2a-Sp8	48.2832	9.19103	19.0357
247	Neu5Aca2-3Galb1-3GalNAcb1-3Gala1-4Galb1-4Glcb-Sp0	22.5644	8.19718	36.3279		274	Neu5Aca2-6Galb1-4Glcb-Sp8	48.1972	17.8029	36.9377
248	Neu5Aca2-3Galb1-3GlcNAcb1-3Galb1-4GlcNAcb-Sp0	23.2843	12.1622	52.2335		222	Fuca1-2Galb1-4(6S)GlcNAcb-Sp8	48.1265	33.0711	68.717
249	Fuca1-2(6S)Galb1-4Glcb-Sp0	48.4434	13.6982	28.2766		365	Galb1-4GlcNAcb1-2Mana1-6(Mana1-3)Manb1-4GlcNAcb1-4GlcNAcb-Sp12	48.107	21.08	43.819
250	Neu5Aca2-3Galb1-3GlcNAcb-Sp0	9.20233	1.74216	18.9317		311	GlcNAcb1-4GlcNAcb-Sp10	47.9422	23.8845	49.8193
251	Neu5Aca2-3Galb1-3GlcNAcb-Sp8	17.4935	23.8777	136.495		49	Neu5,9Ac2a2-6Galb1-4GlcNAcb-Sp8	47.9018	5.14153	10.7335
252	Neu5Aca2-3Galb1-4(6S)GlcNAcb-Sp8	27.0506	3.38091	12.4984		337	GalNAca1-3(Fuca1-2)Galb1-4GlcNAcb1-3Galb1-4GlcNAcb1-3Galb1-4GlcNAcb-Sp0	47.8036	17.7257	37.0803
253	Neu5Aca2-3Galb1-4(Fuca1-3)(6S)GlcNAcb-Sp8	22.0023	15.0011	68.1796		156	Galb1-4(6S)Glcb-Sp0	47.7775	11.3601	23.777
254	Neu5Aca2-3Galb1-4(Fuca1-3)GlcNAcb1-3Galb1-4(Fuca1-3)GlcNAcb1-3Galb1-4(Fuca1-3)GlcNAcb-Sp0	23.6187	7.59001	32.1356		562	GlcNAcb1-3Galb1-4GlcNAcb1-6(GlcNAcb1-3Galb1-3)GalNAca-Sp14	47.6119	8.64177	18.1504
255	Neu5Aca2-3Galb1-4(Fuca1-3)GlcNAcb-Sp0	10.0838	1.0854	10.7637		120	Gala1-4(Fuca1-2)Galb1-4GlcNAcb-Sp8	47.4437	15.9874	33.6977
256	Neu5Aca2-3Galb1-4(Fuca1-3)GlcNAcb-Sp8	8.53085	3.43529	40.269		107	Gala1-3(Fuca1-2)Galb1-4Glcb-Sp0	47.1904	19.717	41.7818
257	Neu5Aca2-3Galb1-4(Fuca1-3)GlcNAcb1-3Galb-Sp8	30.6996	22.4373	73.0865		539	Galb1-3GalNAcb1-3Gal-Sp21	47.0688	22.4388	47.6722
258	Neu5Aca2-3Galb1-4(Fuca1-3)GlcNAcb1-3Galb1-4GlcNAcb-Sp8	53.6147	18.9363	35.3193		610	GlcNAcb1-3Fuca-Sp21	46.612	18.6553	40.0226
259	Neu5Aca2-3Galb1-4GlcNAcb1-3Galb1-4GlcNAcb1-3Galb1-4GlcNAcb-Sp0	21.9006	12.7432	58.1865		115	Gala1-3Galb1-3GlcNAcb-Sp0	46.4799	12.6704	27.26
260	Neu5Aca2-3Galb1-4GlcNAcb-Sp0	26.592	12.6633	47.6208		469	Gala1-3(Fuca1-2)Galb1-3GalNAcb-Sp8	46.2234	23.3266	50.4648
261	Neu5Aca2-3Galb1-4GlcNAcb-Sp8	33.547	11.9568	35.6419		152	Galb1-4(Fuca1-3)GlcNAcb-Sp0	45.7691	19.9741	43.6411
262	Neu5Aca2-3Galb1-4GlcNAcb1-3Galb1-4GlcNAcb-Sp0	21.7409	4.68555	21.5518		523	Gala1-3(Fuca1-2)Galb1-4GlcNAcb1-2Mana-Sp0	45.7639	4.29617	9.38769
263	Fuca1-2Galb1-4(6S)Glcb-Sp0	69.1893	12.0365	17.3965		540	GlcNAcb1-3Galb1-4GlcNAcb1-2Mana1-6(GlcNAcb1-3Galb1-4GlcNAcb1-2Mana1-3)Manb1-4GlcNAcb1-4GlcNAcb-Sp12	45.7457	13.5348	29.5871
264	Neu5Aca2-3Galb1-4Glcb-Sp0	34.9104	10.9105	31.2529		571	(3S)GlcAb1-3Galb1-4GlcNAcb1-2Mana-Sp0	45.2059	14.8239	32.7919
265	Neu5Aca2-3Galb1-4Glcb-Sp8	39.653	12.7349	32.1158		437	Galb1-4GlcNAcb1-2Mana1-6(GlcNAcb1-4)(Galb1-4GlcNAcb1-4(Galb1-4GlcNAcb1-2)Mana1-3)Manb1-4GlcNAcb1-4GlcNAc-Sp21	44.9041	13.4715	30.0007
266	Neu5Aca2-6GalNAca-Sp8	17.2112	9.91996	57.6367		394	GalNAca1-3(Fuca1-2)Galb1-3GalNAca1-3(Fuca1-2)Galb1-4GlcNAcb-Sp0	44.7279	13.2882	29.7089
267	Neu5Aca2-6GalNAcb1-4GlcNAcb-Sp0	18.1268	3.993	22.0282		275	Neu5Aca2-6Galb-Sp8	44.7001	4.67908	10.4677
268	Neu5Aca2-6Galb1-4(6S)GlcNAcb-Sp8	68.9738	21.2839	30.8579		439	Galb1-4GlcNAcb1-6(Galb1-4GlcNAcb1-2)Mana1-6(GlcNAcb1-4)(Galb1-4GlcNAcb1-4(Galb1-4GlcNAcb1-2)Mana1-3)Manb1-4GlcNAcb1-4GlcNAc-Sp21	44.5663	35.8067	80.3447
269	Neu5Aca2-6Galb1-4GlcNAcb-Sp0	11.8391	5.78597	48.8718		572	Galb1-3GlcNAcb1-3Galb1-4GlcNAcb1-3Galb1-4GlcNAcb1-6(Galb1-3GlcNAcb1-3Galb1-4GlcNAcb1-3Galb1-4GlcNAb1-2)Mana1-6(Galb1-3GlcNAcb1-3Galb1-4GlcNAcb1-3Galb1-4GlcNAcb1-2Mana1-3)Manb1-4GlcNAcb1-4(Fuca1-6)GlcNAcb-Sp24	44.5083	14.0182	31.4957
270	Neu5Aca2-6Galb1-4GlcNAcb-Sp8	35.3738	11.4644	32.4094		170	Galb1-4GlcNAcb-Sp8	44.401	16.9991	38.2853
271	Neu5Aca2-6Galb1-4GlcNAcb1-3Galb1-4(Fuca1-3)GlcNAcb1-3Galb1-4(Fuca1-3)GlcNAcb-Sp0	32.2152	5.54277	17.2055		480	Neu5Aca2-3Galb1-4GlcNAcb1-6GalNAca-Sp14	44.3025	24.9991	56.4282
272	Neu5Aca2-6Galb1-4GlcNAcb1-3Galb1-4GlcNAcb-Sp0	26.0015	11.1351	42.8248		570	(3S)GlcAb1-3Galb1-4GlcNAcb1-3Galb1-4Glc-Sp0	44.2267	27.848	62.9664
273	Neu5Aca2-6Galb1-4Glcb-Sp0	21.0262	10.1059	48.0631		98	GalNAcb1-4(Fuca1-3)GlcNAcb-Sp0	44.2062	13.0794	29.5873
274	Neu5Aca2-6Galb1-4Glcb-Sp8	48.1972	17.8029	36.9377		593	Neu5Aca2-3Galb1-4GlcNAcb1-3Galb1-4GlcNAcb1-3GalNAca-Sp14	43.884	20.47	46.6458
275	Neu5Aca2-6Galb-Sp8	44.7001	4.67908	10.4677		130	Galb1-3(Fuca1-4)GlcNAc-Sp8	43.66	18.4722	42.3093
276	Neu5Aca2-8Neu5Aca-Sp8	19.7905	5.877	29.696		9	Neu5Aca-Sp8	43.5239	14.032	32.2397
277	Neu5Aca2-8Neu5Aca2-3Galb1-4Glcb-Sp0	5.09165	6.94129	136.327		494	Galb1-4(Fuca1-3)GlcNAcb1-6(Neu5Aca2-6(Neu5Aca2-3Galb1-3)GlcNAcb1-3)Galb1-4Glc-Sp21	43.4646	17.5438	40.3634
278	Galb1-3(Fuca1-4)GlcNAcb1-3Galb1-3(Fuca1-4)GlcNAcb-Sp0	3.90787	2.18554	55.9266		430	Galb1-4GlcNAcb1-6(Fuca1-2Galb1-3GlcNAcb1-3)Galb1-4Glc-Sp21	43.1622	9.15405	21.2085
279	Neu5Acb2-6GalNAca-Sp8	13.7677	9.6758	70.279		586	GlcNAcb1-3Galb1-4GlcNAcb1-3Galb1-4GlcNAcb1-3Galb1-4GlcNAcb1-6(GlcNAcb1-3Galb1-4GlcNAcb1-3Galb1-4GlcNAcb1-3Galb1-4GlcNAb1-2)Mana1-6(GlcNAcb1-3Galb1-4GlcNAcb1-3Galb1-4GlcNAcb1-3Galb1-4GlcNAcb1-2Mana1-3)Manb1-4GlcNAcb1-4(Fuca1-6)GlcNAcb-Sp24	43.0722	22.4039	52.0146
280	Neu5Acb2-6Galb1-4GlcNAcb-Sp8	18.3166	10.4783	57.2062		236	Neu5Aca2-6(Neu5Aca2-3)GalNAca-Sp8	43.0191	16.4175	38.1633
281	Neu5Gca2-3Galb1-3(Fuca1-4)GlcNAcb-Sp0	23.0544	4.60955	19.9942		204	GlcAb1-3Galb-Sp8	42.8688	15.3884	35.8964
282	Neu5Gca2-3Galb1-3GlcNAcb-Sp0	23.4648	10.5694	45.0438		51	Mana1-6(Mana1-3)Manb1-4GlcNAcb1-4GlcNAcb-Sp13	42.8032	17.394	40.6371
283	Neu5Gca2-3Galb1-4(Fuca1-3)GlcNAcb-Sp0	29.6043	7.34633	24.8151		340	GlcNAca1-4Galb1-4GlcNAcb-Sp0	42.3575	12.6001	29.747
284	Neu5Gca2-3Galb1-4GlcNAcb-Sp0	37.6479	10.9474	29.0784		501	Fuca1-2Galb1-3(6S)GlcNAcb-Sp0	42.3394	6.09812	14.4029
285	Neu5Gca2-3Galb1-4Glcb-Sp0	34.0417	11.3845	33.443		526	Gala1-3(Fuca1-2)Galb1-3GlcNAcb1-6GalNAc-Sp14	42.2338	17.8375	42.235
286	Neu5Gca2-6GalNAca-Sp0	49.7559	25.7469	51.7464		69	Fuca1-2Galb1-3GlcNAcb-Sp8	42.1091	6.87463	16.3258
287	Neu5Gca2-6Galb1-4GlcNAcb-Sp0	36.4023	15.2337	41.8481		46	Neu5Aca2-3(6S)Galb1-4GlcNAcb-Sp8	41.8979	11.1169	26.5333
288	Neu5Gca-Sp8	90.9497	12.2231	13.4394		509	Galb1-4GlcNAcb1-6(Galb1-4GlcNAcb1-2)Mana1-6(GlcNAcb1-4)Galb1-4GlcNAcb1-4(Gal b1-4GlcNAcb1-2)Mana1-3)Manb1-4GlcNAcb1-4(Fuca1-6)GlcNAc-Sp21	41.7832	6.69997	16.0351
289	Neu5Aca2-3Galb1-4GlcNAcb1-6(Galb1-3)GalNAca-Sp14	81.2414	53.866	66.3037		551	Galb1-4GlcNAcb1-3Galb1-4GlcNAcb1-3Galb1-4GlcNAcb1-3Galb1-4GlcNAcb1-2Mana1-6(Galb1-4GlcNAcb1-3Galb1-4GlcNAcb1-3Galb1-4GlcNAcb1-3Galb1-4GlcNAcb1-2Mana1-3)Manb1-4GlcNAcb1-4GlcNAcb-Sp25	41.6436	10.6274	25.5199
290	Galb1-3GlcNAcb1-3Galb1-3GlcNAcb-Sp0	49.6442	26.4602	53.2997		611	Galb1-3GalNAcb1-4(Neu5Aca2-8Neu5Aca2-8Neu5Aca2-3)Galb1-4Glcb-Sp21	41.6146	23.9656	57.5893
291	Galb1-4(Fuca1-3)(6S)GlcNAcb-Sp0	51.1306	19.9538	39.0251		96	GalNAcb1-3(Fuca1-2)Galb-Sp8	41.5378	23.3065	56.1092
292	Galb1-4(Fuca1-3)(6S)Glcb-Sp0	79.4067	32.4951	40.9223		147	Galb1-3Galb-Sp8	41.2676	25.4288	61.6193
293	Galb1-4(Fuca1-3)GlcNAcb1-3Galb1-3(Fuca1-4)GlcNAcb-Sp0	11.4411	5.27175	46.0774		600	Galb1-4GlcNAcb1-3Galb1-3GalNAca-Sp14	41.162	31.096	75.5453
294	Galb1-4GlcNAcb1-3Galb1-3GlcNAcb-Sp0	38.7359	15.588	40.2419		415	GalNAca1-3(Fuca1-2)Galb1-4GlcNAcb1-3GalNAca-Sp14	41.1163	8.10179	19.7046
295	Neu5Aca2-3Galb1-3GlcNAcb1-3Galb1-3GlcNAcb-Sp0	13.426	6.94174	51.7038		332	Neu5Aca2-3Galb1-3(Fuca1-4)GlcNAcb1-3Galb1-3(Fuca1-4)GlcNAcb-Sp0	41.0703	11.1452	27.1369
296	Neu5Aca2-3Galb1-4GlcNAcb1-3Galb1-3GlcNAcb-Sp0	14.4676	7.70105	53.2297		196	Glca1-4Glcb-Sp8	41.0576	26.8225	65.329
297	4S(3S)Galb1-4GlcNAcb-Sp0	72.5998	29.6216	40.8012		330	Neu5,9Ac2a2-3Galb1-3GlcNAcb-Sp0	41.012	8.24843	20.1122
298	(6S)Galb1-4(6S)GlcNAcb-Sp0	88.8079	37.1644	41.8481		145	Galb1-3GalNAcb1-4(Neu5Aca2-3)Galb1-4Glcb-Sp0	40.7199	3.66896	9.01024
299	(6P)Glcb-Sp10	206.974	48.5418	23.453		19	Galb1-4GlcNAcb1-6(Galb1-4GlcNAcb1-3)GalNAca-Sp8	40.4786	10.8772	26.8716
300	Neu5Aca2-3Galb1-4(Fuca1-3)GlcNAcb1-6(Galb1-3)GalNAca-Sp14	35.6278	30.6582	86.0513		223	Fuca1-2(6S)Galb1-4(6S)Glcb-Sp0	40.3764	8.80524	21.8079
301	Galb1-3Galb1-4GlcNAcb-Sp8	32.1926	13.1478	40.8411		408	Galb1-3GlcNAca1-6Galb1-4GlcNAcb-Sp0	40.353	25.6439	63.5489
302	Neu5Aca2-6Galb1-4GlcNAcb1-2Mana1-6(Galb1-4GlcNAcb1-2Mana1-3)Manb1-4GlcNAcb1-4GlcNAcb-Sp12	2.15655	5.57491	258.511		99	GalNAcb1-4GlcNAcb-Sp0	40.2758	8.42425	20.9164
303	Galb1-4GlcNAcb1-6(Galb1-4GlcNAcb1-3)Galb1-4GlcNAc-Sp0	34.667	9.0677	26.1566		333	Neu5Aca2-6Galb1-4GlcNAcb1-3Galb1-4GlcNAcb1-3Galb1-4GlcNAcb-Sp0	40.2524	22.2525	55.2825
304	GlcNAcb1-6(Galb1-4GlcNAcb1-3)Galb1-4GlcNAc-Sp0	79.6467	34.3284	43.1009		357	KDNa2-3Galb1-4(Fuca1-3)GlcNAc-Sp0	40.2008	27.6324	68.7359
305	Galb1-4GlcNAca1-6Galb1-4GlcNAcb-Sp0	37.0349	14.9216	40.2907		506	Fuca1-2Galb1-3GlcNAcb1-6(Fuca1-2Galb1-3GlcNAcb1-3)GalNAca-Sp14	40.0787	10.0814	25.1541
306	Galb1-4GlcNAcb1-6Galb1-4GlcNAcb-Sp0	34.2552	11.026	32.1879		182	GlcNAcb1-3Galb-Sp8	39.9423	10.9696	27.4637
307	GalNAcb1-3Galb-Sp8	17.9303	7.59563	42.362		75	Fuca1-2Galb1-4GlcNAcb1-3Galb1-4GlcNAcb1-3Galb1-4GlcNAcb-Sp0	39.8421	19.0458	47.8031
308	GlcAb1-3GlcNAcb-Sp8	147.554	30.608	20.7435		353	GlcNAcb1-2Mana1-6(GlcNAcb1-2Mana1-3)Manb1-4GlcNAcb1-4(Fuca1-6)GlcNAcb-Sp22	39.6925	21.3624	53.8197
309	Neu5Aca2-6Galb1-4GlcNAcb1-2Mana1-6(GlcNAcb1-2Mana1-3)Manb1-4GlcNAcb1-4GlcNAcb-Sp12	36.0305	17.9724	49.8811		265	Neu5Aca2-3Galb1-4Glcb-Sp8	39.653	12.7349	32.1158
310	GlcNAcb1-3Man-Sp10	216.352	51.2343	23.6809		33	(3S)Galb1-4(Fuca1-3)GlcNAc-Sp8	39.3415	8.97301	22.808
311	GlcNAcb1-4GlcNAcb-Sp10	47.9422	23.8845	49.8193		520	GalNAca1-3(Fuca1-2)Galb1-4GlcNAcb1-6GalNAc-Sp14	39.1647	4.21839	10.7709
312	GlcNAcb1-4GlcNAcb-Sp12	80.8442	24.4874	30.2896		174	GlcNAca1-3Galb1-4GlcNAcb-Sp8	39.0106	7.98698	20.4738
313	MurNAcb1-4GlcNAcb-Sp10	14.622	2.50985	17.1649		225	Neu5Aca2-3Galb1-3GalNAca-Sp14	38.7728	10.1097	26.0742
314	Mana1-6Manb-Sp10	223.771	27.4763	12.2788		294	Galb1-4GlcNAcb1-3Galb1-3GlcNAcb-Sp0	38.7359	15.588	40.2419
315	Mana1-6(Mana1-3)Mana1-6(Mana1-3)Manb-Sp10	152.858	19.8144	12.9626		40	(4S)Galb1-4GlcNAcb-Sp8	38.4789	19.115	49.6766
316	Mana1-2Mana1-6(Mana1-3)Mana1-6(Mana1-2Mana1-2Mana1-3)Mana-Sp9	20.7583	9.7929	47.1758		205	GlcAb1-6Galb-Sp8	38.2922	25.252	65.9456
317	Mana1-2Mana1-6(Mana1-2Mana1-3)Mana1-6(Mana1-2Mana1-2Mana1-3)Mana-Sp9	35.1428	9.06277	25.7884		237	Neu5Aca2-3GalNAca-Sp8	38.1545	10.1142	26.5085
318	Neu5Aca2-3Galb1-4GlcNAcb1-6(Neu5Aca2-3Galb1-3)GalNAca-Sp14	26.0732	9.13037	35.0182		122	Gala1-4Galb1-4GlcNAcb-Sp8	38.0859	7.91906	20.7926
319	Neu5Aca2-6Galb1-4GlcNAcb1-2Mana1-6(Neu5Aca2-3Galb1-4GlcNAcb1-2Mana1-3)Manb1-4GlcNAcb1-4GlcNAcb-Sp12	13.8089	7.29842	52.8531		102	Gala1-3(Fuca1-2)Galb1-3GlcNAcb-Sp0	38.0125	12.9715	34.1243
320	Galb1-4GlcNAcb1-2Mana1-6(Neu5Aca2-6Galb1-4GlcNAcb1-2Mana1-3)Manb1-4GlcNAcb1-4GlcNAcb-Sp12	73.7589	27.5843	37.398		351	Galb1-4GlcNAcb1-2Mana1-6Manb1-4GlcNAcb1-4GlcNAc-Sp12	37.8279	19.1907	50.7316
321	GlcNAcb1-2Mana1-6(Neu5Aca2-6Galb1-4GlcNAcb1-2Mana1-3)Manb1-4GlcNAcb1-4GlcNAcb-Sp12	24.4223	16.9731	69.4985		284	Neu5Gca2-3Galb1-4GlcNAcb-Sp0	37.6479	10.9474	29.0784
322	Neu5Aca2-8Neu5Acb-Sp17	55.5961	20.9529	37.6877		567	GlcNAb1-3Galb1-3GalNAc-Sp14	37.6429	16.2855	43.2633
323	Neu5Aca2-8Neu5Aca2-8Neu5Acb-Sp8	21.1887	9.88021	46.6296		495	Fuca1-2Galb1-4GlcNAcb1-6GalNAca-Sp14	37.5981	11.4872	30.5525
324	Neu5Gcb2-6Galb1-4GlcNAc-Sp8	27.0236	13.9479	51.6137		588	GlcNAcb1-3Galb1-4GlcNAcb1-3Galb1-4GlcNAcb1-3Galb1-4GlcNAcb1-3Galb1-4GlcNAcb1-6(GlcNAcb1-3Galb1-4GlcNAcb1-3Galb1-4GlcNAcb1-3Galb1-4GlcNAcb1-3Galb1-4GlcNAb1-2)Mana1-6(GlcNAcb1-3Galb1-4GlcNAcb1-3Galb1-4GlcNAcb1-3Galb1-4GlcNAcb1-3Galb1-4GlcNAcb1-2Mana1-3)Manb1-4GlcNAcb1-4(Fuca1-6)GlcNAcb-Sp24	37.2306	7.36283	19.7763
325	Galb1-3GlcNAcb1-2Mana1-6(Galb1-3GlcNAcb1-2Mana1-3)Manb1-4GlcNAcb1-4GlcNAcb-Sp19	56.2365	35.3052	62.7799		229	GalNAcb1-4(Neu5Aca2-8Neu5Aca2-3)Galb1-4Glcb-Sp0	37.1936	8.93065	24.0112
326	Neu5Aca2-3Galb1-4GlcNAcb1-2Mana1-6(Neu5Aca2-3Galb1-4GlcNAcb1-2Mana1-3)Manb1-4GlcNAcb1-4GlcNAcb-Sp12	12.6514	1.8551	14.6633		373	Gala1-3Galb1-4(Fuca1-3)GlcNAcb1-2Mana1-6(Gala1-3Galb1-4(Fuca1-3)GlcNAcb1-2Mana1-3)Manb1-4GlcNAcb1-4GlcNAcb-Sp20	37.1232	10.7345	28.916
327	Neu5Aca2-3Galb1-4GlcNAcb1-2Mana1-6(Neu5Aca2-6Galb1-4GlcNAcb1-2Mana1-3)Manb1-4GlcNAcb1-4GlcNAcb-Sp12	49.3471	22.2095	45.0067		305	Galb1-4GlcNAca1-6Galb1-4GlcNAcb-Sp0	37.0349	14.9216	40.2907
328	Galb1-4(Fuca1-3)GlcNAcb1-2Mana1-6(Galb1-4(Fuca1-3)GlcNAcb1-2Mana1-3)Manb1-4GlcNAcb1-4GlcNAcb-Sp20	117.922	15.0433	12.757		587	Galb1-4GlcNAcb1-3Galb1-4GlcNAcb1-3Galb1-4GlcNAcb1-3Galb1-4GlcNAcb1-6(Galb1-4GlcNAcb1-3Galb1-4GlcNAcb1-3Galb1-4GlcNAcb1-3Galb1-4GlcNAb1-2)Mana1-6(Galb1-4GlcNAcb1-3Galb1-4GlcNAcb1-3Galb1-4GlcNAcb1-3Galb1-4GlcNAcb1-2Mana1-3)Manb1-4GlcNAcb1-4(Fuca1-6)GlcNAcb-Sp24	37.0272	8.01426	21.6443
329	Neu5,9Ac2a2-3Galb1-4GlcNAcb-Sp0	26.9319	17.6999	65.7212		565	GlcNAcb1-3Galb1-4GlcNAcb1-3Galb1-4GlcNAcb1-3Galb1-4GlcNAcb1-3Galb1-4GlcNAcb1-2Mana1-6(GlcNAcb1-3Galb1-4GlcNAcb1-3Galb1-4GlcNAcb1-3Galb1-4GlcNAcb1-3Galb1-4GlcNAcb1-2Mana1-3)Manb1-4GlcNAcb1-4GlcNAcb-Sp25	37.0016	15.0297	40.619
330	Neu5,9Ac2a2-3Galb1-3GlcNAcb-Sp0	41.012	8.24843	20.1122		108	Gala1-3(Fuca1-2)Galb-Sp8	36.6827	18.1489	49.4753
331	Neu5Aca2-6Galb1-4GlcNAcb1-3Galb1-3GlcNAcb-Sp0	34.2698	12.0733	35.23		377	Neu5Aca2-3Galb1-4GlcNAcb1-3GalNAc-Sp14	36.6392	19.4265	53.0212
332	Neu5Aca2-3Galb1-3(Fuca1-4)GlcNAcb1-3Galb1-3(Fuca1-4)GlcNAcb-Sp0	41.0703	11.1452	27.1369		432	GlcNAcb1-2Mana1-6(GlcNAcb1-4)(GlcNAcb1-2Mana1-3)Manb1-4GlcNAcb1-4GlcNAc-Sp21	36.4686	17.4622	47.8829
333	Neu5Aca2-6Galb1-4GlcNAcb1-3Galb1-4GlcNAcb1-3Galb1-4GlcNAcb-Sp0	40.2524	22.2525	55.2825		463	Neu5Aca2-3Galb1-4GlcNAcb1-6(Neu5Aca2-3Galb1-4GlcNAcb1-2)Mana1-6(GlcNAcb1-4)(Neu5Aca2-3Galb1-4GlcNAcb1-4(Neu5Aca2-3Galb1-4GlcNAcb1-2)Mana1-3)Manb1-4GlcNAcb1-4GlcNAcb-Sp21	36.4193	20.5857	56.5243
334	Gala1-4Galb1-4GlcNAcb1-3Galb1-4Glcb-Sp0	28.3235	9.68983	34.2114		287	Neu5Gca2-6Galb1-4GlcNAcb-Sp0	36.4023	15.2337	41.8481
335	GalNAcb1-3Gala1-4Galb1-4GlcNAcb1-3Galb1-4Glcb-Sp0	117.792	88.5704	75.1925		599	GlcNAcb1-3Galb1-4GlcNAcb1-3Galb1-4GlcNAcb1-3GalNAca-Sp14	36.3656	9.88132	27.1721
336	GalNAca1-3(Fuca1-2)Galb1-4GlcNAcb1-3Galb1-4GlcNAcb-Sp0	27.2101	16.9626	62.3395		597	Neu5Aca2-3Galb1-4GlcNAcb1-3Galb1-4GlcNAcb1-6(Neu5Aca2-3Galb1-4GlcNAcb1-3Galb1-4GlcNAcb1-3)GalNAca-Sp14	36.3443	8.72078	23.9949
337	GalNAca1-3(Fuca1-2)Galb1-4GlcNAcb1-3Galb1-4GlcNAcb1-3Galb1-4GlcNAcb-Sp0	47.8036	17.7257	37.0803		89	GlcNAcb1-3Galb1-3GalNAca-Sp8	36.2893	14.8834	41.013
338	Neu5Aca2-3Galb1-4(Fuca1-3)GlcNAcb1-6(Neu5Aca2-3Galb1-3)GalNAc-Sp14	76.7803	18.7765	24.4548		44	(6S)Galb1-4GlcNAcb-Sp8	36.1501	17.795	49.2253
339	GlcNAca1-4Galb1-4GlcNAcb1-3Galb1-4GlcNAcb1-3Galb1-4GlcNAcb-Sp0	16.0195	8.79687	54.9136		215	Mana1-2Mana1-2Mana1-6(Mana1-3)Mana-Sp9	36.047	17.4288	48.3503
340	GlcNAca1-4Galb1-4GlcNAcb-Sp0	42.3575	12.6001	29.747		309	Neu5Aca2-6Galb1-4GlcNAcb1-2Mana1-6(GlcNAcb1-2Mana1-3)Manb1-4GlcNAcb1-4GlcNAcb-Sp12	36.0305	17.9724	49.8811
341	GlcNAca1-4Galb1-3GlcNAcb-Sp0	31.3092	17.7021	56.5396		406	Gala1-3Galb1-4GlcNAcb1-3GalNAca-Sp14	35.9575	8.68214	24.1456
342	GlcNAca1-4Galb1-4GlcNAcb1-3Galb1-4Glcb-Sp0	16.7723	17.0948	101.923		431	Fuca1-3GlcNAcb1-6(Galb1-4GlcNAcb1-3)Galb1-4Glc-Sp21	35.9535	30.1624	83.8931
343	GlcNAca1-4Galb1-4GlcNAcb1-3Galb1-4(Fuca1-3)GlcNAcb1-3Galb1-4(Fuca1-3)GlcNAcb-Sp0	204.975	23.8933	11.6567		300	Neu5Aca2-3Galb1-4(Fuca1-3)GlcNAcb1-6(Galb1-3)GalNAca-Sp14	35.6278	30.6582	86.0513
344	GlcNAca1-4Galb1-4GlcNAcb1-3Galb1-4GlcNAcb-Sp0	60.2008	18.2977	30.3945		21	GlcNAcb1-6(GlcNAcb1-4)(GlcNAcb1-3)GlcNAc-Sp8	35.546	4.59523	12.9276
345	GlcNAca1-4Galb1-3GalNAc-Sp14	60.8463	14.9704	24.6036		493	(3S)Galb1-3(Fuca1-4)GlcNAcb-Sp0	35.5334	13.5005	37.9937
346	Neu5Aca2-6Galb1-4GlcNAcb1-2Mana1-6(Mana1-3)Manb1-4GlcNAcb1-4GlcNAc-Sp12	25.7194	11.706	45.5142		270	Neu5Aca2-6Galb1-4GlcNAcb-Sp8	35.3738	11.4644	32.4094
347	Mana1-6(Neu5Aca2-6Galb1-4GlcNAcb1-2Mana1-3)Manb1-4GlcNAcb1-4GlcNAc-Sp12	26.9118	9.29657	34.5446		16	GlcNAcb-Sp0	35.2448	8.30295	23.558
348	Neu5Aca2-6Galb1-4GlcNAcb1-2Mana1-6Manb1-4GlcNAcb1-4GlcNAc-Sp12	18.3945	5.57907	30.3302		6	Fuca-Sp8	35.1761	10.727	30.4953
349	Neu5Aca2-6Galb1-4GlcNAcb1-2Mana1-3Manb1-4GlcNAcb1-4GlcNAc-Sp12	18.1206	19.8142	109.346		428	Gala1-3(Fuca1-2)Galb1-4GlcNAcb1-2Mana1-6(Gala1-3(Fuca1-2)Galb1-4GlcNAcb1-2Mana1-3)Manb1-4GlcNAcb1-4(Fuca1-6)GlcNAcb-Sp22	35.1648	13.0597	37.1385
350	Galb1-4GlcNAcb1-2Mana1-3Manb1-4GlcNAcb1-4GlcNAc-Sp12	56.4707	19.822	35.1014		317	Mana1-2Mana1-6(Mana1-2Mana1-3)Mana1-6(Mana1-2Mana1-2Mana1-3)Mana-Sp9	35.1428	9.06277	25.7884
351	Galb1-4GlcNAcb1-2Mana1-6Manb1-4GlcNAcb1-4GlcNAc-Sp12	37.8279	19.1907	50.7316		164	Galb1-4GlcNAcb1-3Galb1-4GlcNAcb-Sp0	35.0367	35.7812	102.125
352	Mana1-6(Galb1-4GlcNAcb1-2Mana1-3)Manb1-4GlcNAcb1-4GlcNAcb-Sp12	49.766	22.2389	44.687		264	Neu5Aca2-3Galb1-4Glcb-Sp0	34.9104	10.9105	31.2529
353	GlcNAcb1-2Mana1-6(GlcNAcb1-2Mana1-3)Manb1-4GlcNAcb1-4(Fuca1-6)GlcNAcb-Sp22	39.6925	21.3624	53.8197		303	Galb1-4GlcNAcb1-6(Galb1-4GlcNAcb1-3)Galb1-4GlcNAc-Sp0	34.667	9.0677	26.1566
354	Galb1-4GlcNAcb1-2Mana1-6(Galb1-4GlcNAcb1-2Mana1-3)Manb1-4GlcNAcb1-4(Fuca1-6)GlcNAcb-Sp22	140.896	48.3221	34.2963		183	GlcNAcb1-3Galb1-4GlcNAcb-Sp0	34.6579	9.29988	26.8333
355	Galb1-3GlcNAcb1-2Mana1-6(Galb1-3GlcNAcb1-2Mana1-3)Manb1-4GlcNAcb1-4(Fuca1-6)GlcNAcb-Sp22	110.491	54.2589	49.1068		132	Galb1-4GlcNAcb1-6GalNAca-Sp8	34.3034	11.2315	32.7418
356	(6S)GlcNAcb1-3Galb1-4GlcNAcb-Sp0	68.6876	18.1267	26.3901		331	Neu5Aca2-6Galb1-4GlcNAcb1-3Galb1-3GlcNAcb-Sp0	34.2698	12.0733	35.23
357	KDNa2-3Galb1-4(Fuca1-3)GlcNAc-Sp0	40.2008	27.6324	68.7359		306	Galb1-4GlcNAcb1-6Galb1-4GlcNAcb-Sp0	34.2552	11.026	32.1879
358	KDNa2-6Galb1-4GlcNAc-Sp0	58.0833	34.0577	58.6359		94	GalNAca1-4(Fuca1-2)Galb1-4GlcNAcb-Sp8	34.1011	14.2363	41.7473
359	KDNa2-3Galb1-4Glc-Sp0	122.93	11.4216	9.29114		285	Neu5Gca2-3Galb1-4Glcb-Sp0	34.0417	11.3845	33.443
360	KDNa2-3Galb1-3GalNAca-Sp14	80.5012	19.5557	24.2924		188	GlcNAcb1-6(GlcNAcb1-4)GalNAca-Sp8	34.0303	16.6511	48.9302
361	Fuca1-2Galb1-3GlcNAcb1-2Mana1-6(Fuca1-2Galb1-3GlcNAcb1-2Mana1-3)Manb1-4GlcNAcb1-4GlcNAcb-Sp20	98.9294	16.4259	16.6037		30	(3S)Galb1-3GlcNAcb-Sp0	33.9436	15.9152	46.8871
362	Fuca1-2Galb1-4GlcNAcb1-2Mana1-6(Fuca1-2Galb1-4GlcNAcb1-2Mana1-3)Manb1-4GlcNAcb1-4GlcNAcb-Sp20	77.8446	17.7522	22.8047		402	Galb1-4(Fuca1-3)GlcNAcb1-3GalNAca-Sp14	33.8341	27.9257	82.5372
363	Fuca1-2Galb1-4(Fuca1-3)GlcNAcb1-2Mana1-6(Fuca1-2Galb1-4(Fuca1-3)GlcNAcb1-2Mana1-3)Manb1-4GlcNAcb1-4GlcNAb-Sp20	112.427	26.7251	23.771		220	(3S)Galb1-4(Fuca1-3)(6S)GlcNAcb-Sp8	33.7363	25.1074	74.4226
364	Gala1-3Galb1-4GlcNAcb1-2Mana1-6(Gala1-3Galb1-4GlcNAcb1-2Mana1-3)Manb1-4GlcNAcb1-4GlcNAcb-Sp20	111.406	64.0014	57.4489		474	Fuca1-2Galb1-3(Fuca1-4)GlcNAcb1-2Mana1-6(Fuca1-2Galb1-3(Fuca1-4)GlcNAcb1-2Mana1-3)Manb1-4GlcNAcb1-4(Fuca1-6)GlcNAcb1-4(Fuca1-6)GlcNAcb-Sp19	33.6135	3.59149	10.6847
365	Galb1-4GlcNAcb1-2Mana1-6(Mana1-3)Manb1-4GlcNAcb1-4GlcNAcb-Sp12	48.107	21.08	43.819		261	Neu5Aca2-3Galb1-4GlcNAcb-Sp8	33.547	11.9568	35.6419
366	Fuca1-4(Galb1-3)GlcNAcb1-2Mana1-6(Fuca1-4(Galb1-3)GlcNAcb1-2Mana1-3)Manb1-4GlcNAcb1-4(Fuca1-6)GlcNAcb-Sp22	87.0999	16.5354	18.9844		511	Galb1-3(6S)GlcNAcb-Sp8	33.387	14.0305	42.0239
367	Neu5Aca2-6GlcNAcb1-4GlcNAc-Sp21	22.2016	12.4804	56.214		109	Gala1-3(Fuca1-2)Galb-Sp18	33.3	17.5934	52.8329
368	Neu5Aca2-6GlcNAcb1-4GlcNAcb1-4GlcNAc-Sp21	20.9148	10.7926	51.6029		529	GalNAcb1-4GlcNAcb1-2Mana-Sp0	33.268	18.8028	56.5192
369	Galb1-4(Fuca1-3)GlcNAcb1-6(Fuca1-2Galb1-4GlcNAcb1-3)Galb1-4Glc-Sp21	10.2451	2.62612	25.6329		543	Galb1-4GlcNAcb1-3Galb1-4GlcNAcb1-2Mana1-6(Galb1-4GlcNAcb1-3Galb1-4GlcNAcb1-2Mana1-3)Manb1-4GlcNAcb1-4GlcNAcb-Sp24	33.1673	3.57825	10.7885
370	Galb1-4GlcNAcb1-2Mana1-6(Galb1-4GlcNAcb1-4(Galb1-4GlcNAcb1-2)Mana1-3)Manb1-4GlcNAcb1-4GlcNAc-Sp21	24.6592	7.48439	30.3514		167	Galb1-4GlcNAcb1-6(Galb1-3)GalNAca-Sp8	33.0059	17.3509	52.5691
371	GalNAca1-3(Fuca1-2)Galb1-4GlcNAcb1-2Mana1-6(GalNAca1-3(Fuca1-2)Galb1-4GlcNAcb1-2Mana1-3)Manb1-4GlcNAcb1-4GlcNAcb-Sp20	31.3354	10.5773	33.7552		206	KDNa2-3Galb1-3GlcNAcb-Sp0	32.9313	12.4623	37.8433
372	Gala1-3(Fuca1-2)Galb1-4GlcNAcb1-2Mana1-6(Gala1-3(Fuca1-2)Galb1-4GlcNAcb1-2Mana1-3)Manb1-4GlcNAcb1-4GlcNAcb-Sp20	25.2169	7.19107	28.5168		378	Neu5Aca2-6Galb1-4GlcNAcb1-3GalNAc-Sp14	32.5994	19.5538	59.9821
373	Gala1-3Galb1-4(Fuca1-3)GlcNAcb1-2Mana1-6(Gala1-3Galb1-4(Fuca1-3)GlcNAcb1-2Mana1-3)Manb1-4GlcNAcb1-4GlcNAcb-Sp20	37.1232	10.7345	28.916		37	(3S)Galb1-4GlcNAcb-Sp8	32.4633	8.66269	26.6846
374	GalNAca1-3(Fuca1-2)Galb1-3GlcNAcb1-2Mana1-6(GalNAca1-3(Fuca1-2)Galb1-3GlcNAcb1-2Mana1-3)Manb1-4GlcNAcb1-4GlcNAcb-Sp20	48.6282	18.7522	38.5625		155	Galb1-4(Fuca1-3)GlcNAcb1-3Galb1-4(Fuca1-3)GlcNAcb1-3Galb1-4(Fuca1-3)GlcNAcb-Sp0	32.4199	19.7798	61.0112
375	Gala1-3(Fuca1-2)Galb1-3GlcNAcb1-2Mana1-6(Gala1-3(Fuca1-2)Galb1-3GlcNAcb1-2Mana1-3)Manb1-4GlcNAcb1-4GlcNAcb-Sp20	71.926	26.7137	37.1405		271	Neu5Aca2-6Galb1-4GlcNAcb1-3Galb1-4(Fuca1-3)GlcNAcb1-3Galb1-4(Fuca1-3)GlcNAcb-Sp0	32.2152	5.54277	17.2055
376	Fuca1-4(Fuca1-2Galb1-3)GlcNAcb1-2Mana1-3(Fuca1-4(Fuca1-2Galb1-3)GlcNAcb1-2Mana1-3)Manb1-4GlcNAcb1-4GlcNAcb-Sp19	116.302	2.19195	1.88471		301	Galb1-3Galb1-4GlcNAcb-Sp8	32.1926	13.1478	40.8411
377	Neu5Aca2-3Galb1-4GlcNAcb1-3GalNAc-Sp14	36.6392	19.4265	53.0212		157	Galb1-4(6S)Glcb-Sp8	32.1771	16.2287	50.4356
378	Neu5Aca2-6Galb1-4GlcNAcb1-3GalNAc-Sp14	32.5994	19.5538	59.9821		398	GlcNAcb1-2Mana1-6(Galb1-4GlcNAcb1-2Mana1-3)Manb1-4GlcNAcb1-4GlcNAc-Sp12	32.1115	15.8445	49.3421
379	Neu5Aca2-3Galb1-4(Fuca1-3)GlcNAcb1-3GalNAca-Sp14	83.8512	9.39499	11.2044		163	Galb1-4GlcNAcb1-3Galb1-4GlcNAcb1-3Galb1-4GlcNAcb-Sp0	31.9316	9.41251	29.4771
380	GalNAcb1-4GlcNAcb1-2Mana1-6(GalNAcb1-4GlcNAcb1-2Mana1-3)Manb1-4GlcNAcb1-4GlcNAc-Sp12	53.3116	10.6847	20.042		451	Gala1-3(Fuca1-2)Galb1-4GlcNAcb1-6(Gala1-3(Fuca1-2)Galb1-4GlcNAcb1-3)GalNAc-Sp14	31.8843	25.9328	81.334
381	Galb1-3GalNAca1-3(Fuca1-2)Galb1-4Glc-Sp0	51.1586	14.5973	28.5334		459	Galb1-4GlcNAcb1-6(Galb1-4GlcNAcb1-2)Mana1-6(Galb1-4GlcNAcb1-2Mana1-3)Manb1-4GlcNAcb1-4GlcNAcb-Sp19	31.8769	23.7344	74.4564
382	Galb1-3GalNAca1-3(Fuca1-2)Galb1-4GlcNAc-Sp0	22.1533	1.36865	6.17807		243	Neu5Aca2-3Galb1-3(6S)GalNAca-Sp8	31.7812	8.02004	25.2352
383	Galb1-3GlcNAcb1-3Galb1-4GlcNAcb1-6(Galb1-3GlcNAcb1-3)Galb1-4Glcb-Sp0	20.2407	3.91382	19.3364		39	(6S)(4S)Galb1-4GlcNAcb-Sp0	31.72	16.3097	51.4176
384	Galb1-4(Fuca1-3)GlcNAcb1-6(Galb1-3GlcNAcb1-3)Galb1-4Glc-Sp21	53.338	18.9057	35.445		596	GlcNAcb1-3Galb1-4GlcNAcb1-6(GlcNAcb1-3Galb1-4GlcNAcb1-3)GalNAca-Sp14	31.6482	3.72481	11.7694
385	Galb1-4GlcNAcb1-6(Fuca1-4(Fuca1-2Galb1-3)GlcNAcb1-3)Galb1-4Glc-Sp21	22.7515	8.40378	36.9373		386	Galb1-4(Fuca1-3)GlcNAcb1-6(Fuca1-4(Fuca1-2Galb1-3)GlcNAcb1-3)Galb1-4Glc-Sp21	31.5084	7.34019	23.296
386	Galb1-4(Fuca1-3)GlcNAcb1-6(Fuca1-4(Fuca1-2Galb1-3)GlcNAcb1-3)Galb1-4Glc-Sp21	31.5084	7.34019	23.296		153	Galb1-4(Fuca1-3)GlcNAcb-Sp8	31.4137	17.9818	57.242
387	Galb1-3GlcNAcb1-3Galb1-4(Fuca1-3)GlcNAcb1-6(Galb1-3GlcNAcb1-3)Galb1-4Glc-Sp21	19.49	13.4793	69.1602		72	Fuca1-2Galb1-4(Fuca1-3)GlcNAcb-Sp0	31.396	18.9487	60.354
388	Galb1-4GlcNAcb1-6(Galb1-4GlcNAcb1-2)Mana1-6(Galb1-4GlcNAcb1-4(Galb1-4GlcNAcb1-2)Mana1-3)Manb1-4GlcNAcb1-4GlcNAcb-Sp21	23.9688	5.63744	23.5199		537	GalNAca1-3(Fuca1-2)Galb1-3GalNAcb1-3Gala1-4Galb1-4Glc-Sp21	31.3388	19.143	61.084
389	GlcNAcb1-2Mana1-6(GlcNAcb1-4(GlcNAcb1-2)Mana1-3)Manb1-4GlcNAcb1-4GlcNAc-Sp21	15.7026	10.5947	67.4709		371	GalNAca1-3(Fuca1-2)Galb1-4GlcNAcb1-2Mana1-6(GalNAca1-3(Fuca1-2)Galb1-4GlcNAcb1-2Mana1-3)Manb1-4GlcNAcb1-4GlcNAcb-Sp20	31.3354	10.5773	33.7552
390	Fuca1-2Galb1-3GalNAca1-3(Fuca1-2)Galb1-4Glcb-Sp0	24.1911	1.75275	7.24544		341	GlcNAca1-4Galb1-3GlcNAcb-Sp0	31.3092	17.7021	56.5396
391	Fuca1-2Galb1-3GalNAca1-3(Fuca1-2)Galb1-4GlcNAcb-Sp0	53.9036	17.2816	32.0602		176	GlcNAcb1-2Galb1-3GalNAca-Sp8	31.2791	13.4323	42.9432
392	Galb1-3GlcNAcb1-3GalNAca-Sp14	18.0137	7.24273	40.2069		527	Neu5Aca2-3Galb1-3GlcNAcb1-2Mana-Sp0	31.209	15.1711	48.6112
393	GalNAcb1-4(Neu5Aca2-3)Galb1-4GlcNAcb1-3GalNAca-Sp14	22.6742	12.5846	55.5021		595	GlcNAcb1-3Galb1-4GlcNAcb1-6(Galb1-3)GalNAca-Sp14	31.071	3.36513	10.8304
394	GalNAca1-3(Fuca1-2)Galb1-3GalNAca1-3(Fuca1-2)Galb1-4GlcNAcb-Sp0	44.7279	13.2882	29.7089		496	Gala1-3Galb1-4GlcNAcb1-6GalNAca-Sp14	30.9979	16.095	51.9229
395	Gala1-3Galb1-3GlcNAcb1-2Mana1-6(Gala1-3Galb1-3GlcNAcb1-2Mana1-3)Manb1-4GlcNAcb1-4GlcNAc-Sp19	260.184	4.59953	1.7678		257	Neu5Aca2-3Galb1-4(Fuca1-3)GlcNAcb1-3Galb-Sp8	30.6996	22.4373	73.0865
396	Gala1-3Galb1-3(Fuca1-4)GlcNAcb1-2Mana1-6(Gala1-3Galb1-3(Fuca1-4)GlcNAcb1-2Mana1-3)Manb1-4GlcNAcb1-4GlcNAc-Sp19	156.129	90.4986	57.9639		601	Neu5Aca2-3Galb1-4GlcNAcb1-3Galb1-4GlcNAcb1-6(Galb1-3)GalNAca-Sp14	30.6542	13.8884	45.3067
397	Neu5Aca2-3Galb1-3GlcNAcb1-2Mana1-6(Neu5Aca2-3Galb1-3GlcNAcb1-2Mana1-3)Manb1-4GlcNAcb1-4GlcNAc-Sp19	201.035	49.4279	24.5867		541	GlcNAcb1-3Galb1-4GlcNAcb1-2Mana1-6(GlcNAcb1-3Galb1-4GlcNAcb1-2Mana1-3)Manb1-4GlcNAcb1-4GlcNAcb-Sp25	30.563	10.5176	34.4128
398	GlcNAcb1-2Mana1-6(Galb1-4GlcNAcb1-2Mana1-3)Manb1-4GlcNAcb1-4GlcNAc-Sp12	32.1115	15.8445	49.3421		189	GlcNAcb1-4Galb1-4GlcNAcb-Sp8	30.2672	11.4554	37.8475
399	Galb1-4GlcNAcb1-2Mana1-6(GlcNAcb1-2Mana1-3)Manb1-4GlcNAcb1-4GlcNAc-Sp12	65.6615	25.2969	38.5261		127	Galb1-3(Fuca1-4)GlcNAcb1-3Galb1-4(Fuca1-3)GlcNAcb-Sp0	30.1257	10.2429	34.0006
400	Neu5Aca2-3Galb1-3GlcNAcb1-3GalNAca-Sp14	16.7279	1.68722	10.0863		116	Gala1-3Galb1-4GlcNAcb-Sp8	30.1212	13.3219	44.2278
401	Fuca1-2Galb1-4GlcNAcb1-3GalNAca-Sp14	64.9661	10.3806	15.9785		448	Galb1-4(Fuca1-3)GlcNAcb1-6GalNAc-Sp14	30.1072	11.015	36.5859
402	Galb1-4(Fuca1-3)GlcNAcb1-3GalNAca-Sp14	33.8341	27.9257	82.5372		146	Galb1-3GalNAcb1-4Galb1-4Glcb-Sp8	29.9439	8.58747	28.6785
403	GalNAca1-3GalNAcb1-3Gala1-4Galb1-4GlcNAcb-Sp0	88.7718	26.2737	29.5969		70	Fuca1-2Galb1-4(Fuca1-3)GlcNAcb1-3Galb1-4(Fuca1-3)GlcNAcb-Sp0	29.7845	7.43268	24.9548
404	Gala1-4Galb1-3GlcNAcb1-2Mana1-6(Gala1-4Galb1-3GlcNAcb1-2Mana1-3)Manb1-4GlcNAcb1-4GlcNAcb-Sp19	70.1431	14.8596	21.1847		61	Fuca1-2Galb1-3(Fuca1-4)GlcNAcb-Sp8	29.7101	11.5018	38.7135
405	Gala1-4Galb1-4GlcNAcb1-2Mana1-6(Gala1-4Galb1-4GlcNAcb1-2Mana1-3)Manb1-4GlcNAcb1-4GlcNAcb-Sp24	140.746	31.816	22.6053		283	Neu5Gca2-3Galb1-4(Fuca1-3)GlcNAcb-Sp0	29.6043	7.34633	24.8151
406	Gala1-3Galb1-4GlcNAcb1-3GalNAca-Sp14	35.9575	8.68214	24.1456		605	GlcNAcb1-6(Neu5Aca2-3Galb1-3)GalNAca-Sp14	29.3073	5.58554	19.0585
407	Galb1-3GlcNAcb1-6Galb1-4GlcNAcb-Sp0	58.4302	42.4302	72.6169		154	Galb1-4(Fuca1-3)GlcNAcb1-3Galb1-4(Fuca1-3)GlcNAcb-Sp0	29.2606	7.87196	26.903
408	Galb1-3GlcNAca1-6Galb1-4GlcNAcb-Sp0	40.353	25.6439	63.5489		192	GlcNAcb1-4GlcNAcb1-4GlcNAcb-Sp8	28.8839	14.634	50.6649
409	GalNAcb1-3Gala1-6Galb1-4Glcb-Sp8	24.9539	15.8233	63.4101		246	Neu5Aca2-3Galb-Sp8	28.8718	19.3728	67.0994
410	Gala1-3(Fuca1-2)Galb1-4(Fuca1-3)Glcb-Sp21	25.1692	10.8529	43.1199		177	GlcNAcb1-6(GlcNAcb1-3)GalNAca-Sp8	28.8058	12.3211	42.773
411	Galb1-4GlcNAcb1-6(Neu5Aca2-6Galb1-3GlcNAcb1-3)Galb1-4Glc-Sp21	10.6822	7.45071	69.7488		90	GalNAca1-3(Fuca1-2)Galb-Sp8	28.777	4.48337	15.5797
412	Galb1-3GalNAcb1-4(Neu5Aca2-8Neu5Aca2-3)Galb1-4Glcb-Sp0	104.996	21.512	20.4885		67	Fuca1-2Galb1-3GlcNAcb1-3Galb1-4Glcb-Sp10	28.7517	7.81139	27.1684
413	Neu5Aca2-3Galb1-3GalNAcb1-4(Neu5Aca2-8Neu5Aca2-3)Galb1-4Glcb-Sp0	131.538	26.0828	19.8291		550	GlcNAcb1-3Galb1-4GlcNAcb1-3Galb1-4GlcNAcb1-3Galb1-4GlcNAcb1-2Mana1-6(GlcNAcb1-3Galb1-4GlcNAcb1-3Galb1-4GlcNAcb1-3Galb1-4GlcNAcb1-2Mana1-3)Manb1-4GlcNAcb1-4GlcNAcb-Sp25	28.743	12.5719	43.7389
414	Gala1-3(Fuca1-2)Galb1-4GlcNAcb1-3GalNAca-Sp14	26.7034	8.60486	32.2239		138	Neu5Acb2-6(Galb1-3)GalNAca-Sp8	28.7091	15.333	53.4084
415	GalNAca1-3(Fuca1-2)Galb1-4GlcNAcb1-3GalNAca-Sp14	41.1163	8.10179	19.7046		240	Neu5Aca2-3Galb1-3(Fuca1-4)GlcNAcb-Sp8	28.3441	14.9174	52.6296
416	GalNAca1-3GalNAcb1-3Gala1-4Galb1-4Glcb-Sp0	21.4103	7.75882	36.2388		334	Gala1-4Galb1-4GlcNAcb1-3Galb1-4Glcb-Sp0	28.3235	9.68983	34.2114
417	Fuca1-2Galb1-4(Fuca1-3)GlcNAcb1-3GalNAca-Sp14	65.2138	21.8306	33.4754		131	Fuca1-4(Galb1-3)GlcNAcb-Sp8	28.0457	11.8538	42.2661
418	Gala1-3(Fuca1-2)Galb1-4(Fuca1-3)GlcNAcb1-3GalNAc-Sp14	55.0942	9.44314	17.14		179	GlcNAcb1-6(GlcNAcb1-3)Galb1-4GlcNAcb-Sp8	28.0431	7.45459	26.5826
419	GalNAca1-3(Fuca1-2)Galb1-4(Fuca1-3)GlcNAcb1-3GalNAc-Sp14	78.7155	24.5821	31.229		112	Gala1-3GalNAca-Sp16	27.9353	14.2252	50.9221
420	Galb1-4(Fuca1-3)GlcNAcb1-2Mana1-6(Galb1-4(Fuca1-3)GlcNAcb1-2Mana1-3)Manb1-4GlcNAcb1-4(Fuca1-6)GlcNAcb-Sp22	70.1571	33.7683	48.1324		492	Neu5Aca2-3Galb1-3GlcNAcb1-6GalNAca-Sp14	27.9347	5.34892	19.1479
421	Fuca1-2Galb1-4GlcNAcb1-2Mana1-6(Fuca1-2Galb1-4GlcNAcb1-2Mana1-3)Manb1-4GlcNAcb1-4(Fuca1-6)GlcNAcb-Sp22	220.649	10.2513	4.64597		52	GlcNAcb1-2Mana1-6(GlcNAcb1-2Mana1-3)Manb1-4GlcNAcb1-4GlcNAcb-Sp12	27.8007	15.7283	56.5753
422	GlcNAcb1-2(GlcNAcb1-6)Mana1-6(GlcNAcb1-2Mana1-3)Manb1-4GlcNAcb1-4GlcNAcb-Sp19	26.4086	17.448	66.0692		552	Galb1-3GlcNAcb1-3Galb1-4GlcNAcb1-2Mana1-6(Galb1-3GlcNAcb1-3Galb1-4GlcNAcb1-2Mana1-3)Manb1-4GlcNAcb1-4GlcNAc-Sp25	27.7949	13.7718	49.5478
423	Fuca1-2Galb1-3GlcNAcb1-3GalNAc-Sp14	86.5363	21.9394	25.3528		444	(6S)Galb1-3GlcNAcb-Sp0	27.612	13.0123	47.1256
424	Gala1-3(Fuca1-2)Galb1-3GlcNAcb1-3GalNAc-Sp14	49.1131	13.7583	28.0136		128	Galb1-3GlcNAcb1-3Galb1-4(Fuca1-3)GlcNAcb-Sp0	27.557	11.6188	42.1628
425	GalNAca1-3(Fuca1-2)Galb1-3GlcNAcb1-3GalNAc-Sp14	432.502	59.4054	13.7353		336	GalNAca1-3(Fuca1-2)Galb1-4GlcNAcb1-3Galb1-4GlcNAcb-Sp0	27.2101	16.9626	62.3395
426	Gala1-3Galb1-3GlcNAcb1-3GalNAc-Sp14	17.5898	14.4402	82.0942		252	Neu5Aca2-3Galb1-4(6S)GlcNAcb-Sp8	27.0506	3.38091	12.4984
427	Fuca1-2Galb1-3GlcNAcb1-2Mana1-6(Fuca1-2Galb1-3GlcNAcb1-2Mana1-3)Manb1-4GlcNAcb1-4(Fuca1-6)GlcNAcb-Sp22	240.621	30.8603	12.8253		544	Neu5Gca2-3Galb1-4GlcNAcb1-3Galb1-4GlcNAcb1-2Mana1-6(Neu5Gca2-3Galb1-4GlcNAcb1-3Galb1-4GlcNAcb1-2Mana1-3)Manb1-4GlcNAcb1-4GlcNAcb-Sp24	27.0281	11.0818	41.001
428	Gala1-3(Fuca1-2)Galb1-4GlcNAcb1-2Mana1-6(Gala1-3(Fuca1-2)Galb1-4GlcNAcb1-2Mana1-3)Manb1-4GlcNAcb1-4(Fuca1-6)GlcNAcb-Sp22	35.1648	13.0597	37.1385		324	Neu5Gcb2-6Galb1-4GlcNAc-Sp8	27.0236	13.9479	51.6137
429	Galb1-3GlcNAcb1-6(Galb1-3GlcNAcb1-2)Mana1-6(Galb1-3GlcNAcb1-2Mana1-3)Manb1-4GlcNAcb1-4GlcNAcb-Sp19	91.0045	56.1457	61.6956		185	GlcNAcb1-3Galb1-4GlcNAcb1-3Galb1-4GlcNAcb-Sp0	26.9707	9.94134	36.8597
430	Galb1-4GlcNAcb1-6(Fuca1-2Galb1-3GlcNAcb1-3)Galb1-4Glc-Sp21	43.1622	9.15405	21.2085		329	Neu5,9Ac2a2-3Galb1-4GlcNAcb-Sp0	26.9319	17.6999	65.7212
431	Fuca1-3GlcNAcb1-6(Galb1-4GlcNAcb1-3)Galb1-4Glc-Sp21	35.9535	30.1624	83.8931		347	Mana1-6(Neu5Aca2-6Galb1-4GlcNAcb1-2Mana1-3)Manb1-4GlcNAcb1-4GlcNAc-Sp12	26.9118	9.29657	34.5446
432	GlcNAcb1-2Mana1-6(GlcNAcb1-4)(GlcNAcb1-2Mana1-3)Manb1-4GlcNAcb1-4GlcNAc-Sp21	36.4686	17.4622	47.8829		414	Gala1-3(Fuca1-2)Galb1-4GlcNAcb1-3GalNAca-Sp14	26.7034	8.60486	32.2239
433	GlcNAcb1-2Mana1-6(GlcNAcb1-4)(GlcNAcb1-4(GlcNAcb1-2)Mana1-3)Manb1-4GlcNAcb1-4GlcNAc-Sp21	15.2425	8.79025	57.6696		260	Neu5Aca2-3Galb1-4GlcNAcb-Sp0	26.592	12.6633	47.6208
434	GlcNAcb1-6(GlcNAcb1-2)Mana1-6(GlcNAcb1-4)(GlcNAcb1-2Mana1-3)Manb1-4GlcNAcb1-4GlcNAc-Sp21	7.33215	3.25564	44.4023		461	Neu5Aca2-3Galb1-4GlcNAcb1-4Mana1-6(GlcNAcb1-4)(Neu5Aca2-3Galb1-4GlcNAcb1-4(Neu5Aca2-3Galb1-4GlcNAcb1-2)Mana1-3)Manb1-4GlcNAcb1-4GlcNAcb-Sp21	26.4685	8.50475	32.1316
435	GlcNAcb1-6(GlcNAcb1-2)Mana1-6(GlcNAcb1-4)(GlcNAcb1-4(GlcNAcb1-2)Mana1-3)Manb1-4GlcNAcb1-4GlcNAc-Sp21	12.7742	6.33996	49.6312		557	Neu5Gca2-8Neu5Gca2-6Galb1-4GlcNAc-Sp0	26.451	11.5158	43.5365
436	Galb1-4GlcNAcb1-2Mana1-6(GlcNAcb1-4)(Galb1-4GlcNAcb1-2Mana1-3)Manb1-4GlcNAcb1-4GlcNAc-Sp21	26.1239	4.77904	18.2937		422	GlcNAcb1-2(GlcNAcb1-6)Mana1-6(GlcNAcb1-2Mana1-3)Manb1-4GlcNAcb1-4GlcNAcb-Sp19	26.4086	17.448	66.0692
437	Galb1-4GlcNAcb1-2Mana1-6(GlcNAcb1-4)(Galb1-4GlcNAcb1-4(Galb1-4GlcNAcb1-2)Mana1-3)Manb1-4GlcNAcb1-4GlcNAc-Sp21	44.9041	13.4715	30.0007		136	Neu5Aca2-6(Galb1-3)GalNAca-Sp8	26.4036	27.1881	102.971
438	Galb1-4GlcNAcb1-6(Galb1-4GlcNAcb1-2)Mana1-6(GlcNAcb1-4)(Galb1-4GlcNAcb1-2Mana1-3)Manb1-4GlcNAcb1-4GlcNAc-Sp21	23.1551	3.51375	15.1748		450	Fuca1-2Galb1-4GlcNAcb1-6(Fuca1-2Galb1-4GlcNAcb1-3)GalNAc-Sp14	26.3861	2.48186	9.40595
439	Galb1-4GlcNAcb1-6(Galb1-4GlcNAcb1-2)Mana1-6(GlcNAcb1-4)(Galb1-4GlcNAcb1-4(Galb1-4GlcNAcb1-2)Mana1-3)Manb1-4GlcNAcb1-4GlcNAc-Sp21	44.5663	35.8067	80.3447		563	GalNAcb1-3GlcNAcb-Sp0	26.246	4.00216	15.2486
440	Galb1-4Galb-Sp10	135.925	35.6302	26.2131		436	Galb1-4GlcNAcb1-2Mana1-6(GlcNAcb1-4)(Galb1-4GlcNAcb1-2Mana1-3)Manb1-4GlcNAcb1-4GlcNAc-Sp21	26.1239	4.77904	18.2937
441	Galb1-6Galb-Sp10	116.451	40.2942	34.6019		318	Neu5Aca2-3Galb1-4GlcNAcb1-6(Neu5Aca2-3Galb1-3)GalNAca-Sp14	26.0732	9.13037	35.0182
442	Neu5Aca2-3Galb1-4GlcNAcb1-3Galb-Sp8	10.7079	9.27199	86.5906		462	Neu5Aca2-3Galb1-4GlcNAcb1-6(Neu5Aca2-3Galb1-4GlcNAcb1-2)Mana1-6(GlcNAcb1-4)(Neu5Aca2-3Galb1-4GlcNAcb1-2Mana1-3)Manb1-4GlcNAcb1-4GlcNAcb-Sp21	26.0462	16.7847	64.4419
443	GalNAcb1-6GalNAcb-Sp8	93.9762	17.6616	18.7936		272	Neu5Aca2-6Galb1-4GlcNAcb1-3Galb1-4GlcNAcb-Sp0	26.0015	11.1351	42.8248
444	(6S)Galb1-3GlcNAcb-Sp0	27.612	13.0123	47.1256		149	Galb1-3GlcNAcb1-3Galb1-4Glcb-Sp10	25.7279	7.10256	27.6064
445	(6S)Galb1-3(6S)GlcNAc-Sp0	206.647	62.2741	30.1354		346	Neu5Aca2-6Galb1-4GlcNAcb1-2Mana1-6(Mana1-3)Manb1-4GlcNAcb1-4GlcNAc-Sp12	25.7194	11.706	45.5142
446	Fuca1-2Galb1-4 GlcNAcb1-2Mana1-6(Fuca1-2Galb1-4GlcNAcb1-2(Fuca1-2Galb1-4GlcNAcb1-4)Mana1-3)Manb1-4GlcNAcb1-4GlcNAcb-Sp12	62.7923	3.65793	5.82544		78	Fuca1-2Galb1-4Glcb-Sp0	25.519	5.71698	22.4028
447	Fuca1-2Galb1-4(Fuca1-3)GlcNAcb1-2Mana1-6(Fuca1-2Galb1-4(Fuca1-3)GlcNAcb1-4(Fuca1-2Galb1-4(Fuca1-3)GlcNAcb1-2)Mana1-3)Manb1-4GlcNAcb1-4GlcNAcb-Sp12	92.6489	24.7264	26.6883		114	Gala1-3Galb1-4(Fuca1-3)GlcNAcb-Sp8	25.2388	17.7033	70.143
448	Galb1-4(Fuca1-3)GlcNAcb1-6GalNAc-Sp14	30.1072	11.015	36.5859		372	Gala1-3(Fuca1-2)Galb1-4GlcNAcb1-2Mana1-6(Gala1-3(Fuca1-2)Galb1-4GlcNAcb1-2Mana1-3)Manb1-4GlcNAcb1-4GlcNAcb-Sp20	25.2169	7.19107	28.5168
449	Galb1-4GlcNAcb1-2Mana-Sp0	158.841	21.7328	13.6821		410	Gala1-3(Fuca1-2)Galb1-4(Fuca1-3)Glcb-Sp21	25.1692	10.8529	43.1199
450	Fuca1-2Galb1-4GlcNAcb1-6(Fuca1-2Galb1-4GlcNAcb1-3)GalNAc-Sp14	26.3861	2.48186	9.40595		409	GalNAcb1-3Gala1-6Galb1-4Glcb-Sp8	24.9539	15.8233	63.4101
451	Gala1-3(Fuca1-2)Galb1-4GlcNAcb1-6(Gala1-3(Fuca1-2)Galb1-4GlcNAcb1-3)GalNAc-Sp14	31.8843	25.9328	81.334		77	Fuca1-2Galb1-4GlcNAcb-Sp8	24.8426	7.84392	31.5745
452	GalNAca1-3(Fuca1-2)Galb1-4GlcNAcb1-6(GalNAca1-3(Fuca1-2)Galb1-4GlcNAcb1-3)GalNAc-Sp14	48.4138	4.80287	9.92046		370	Galb1-4GlcNAcb1-2Mana1-6(Galb1-4GlcNAcb1-4(Galb1-4GlcNAcb1-2)Mana1-3)Manb1-4GlcNAcb1-4GlcNAc-Sp21	24.6592	7.48439	30.3514
453	Neu5Aca2-8Neu5Aca2-3Galb1-3GalNAcb1-4(Neu5Aca2-8Neu5Aca2-3)Galb1-4Glcb-Sp0	69.5416	55.6025	79.9557		168	Galb1-4GlcNAcb1-6(Galb1-3)GalNAc-Sp14	24.6129	16.8635	68.5147
454	GalNAcb1-4Galb1-4Glcb-Sp0	204.206	47.4998	23.2607		321	GlcNAcb1-2Mana1-6(Neu5Aca2-6Galb1-4GlcNAcb1-2Mana1-3)Manb1-4GlcNAcb1-4GlcNAcb-Sp12	24.4223	16.9731	69.4985
455	GalNAca1-3(Fuca1-2)Galb1-4GlcNAcb1-2Mana1-6(GalNAca1-3(Fuca1-2)Galb1-4GlcNAcb1-2Mana1-3)Manb1-4GlcNAcb1-4(Fuca1-6)GlcNAcb-Sp22	198.656	18.1904	9.15669		15	GalNAcb-Sp8	24.2544	17.9206	73.8859
456	Gala1-3(Fuca1-2)Galb1-3GlcNAcb1-2Mana1-6(Gala1-3(Fuca1-2)Galb1-3GlcNAcb1-2Mana1-3)Manb1-4GlcNAcb1-4(Fuca1-6)GlcNAcb-Sp22	60.1149	20.3637	33.8746		390	Fuca1-2Galb1-3GalNAca1-3(Fuca1-2)Galb1-4Glcb-Sp0	24.1911	1.75275	7.24544
457	Neu5Aca2-6Galb1-4GlcNAcb1-6(Fuca1-2Galb1-3GlcNAcb1-3)Galb1-4Glc-Sp21	19.2474	9.45186	49.1072		184	GlcNAcb1-3Galb1-4GlcNAcb-Sp8	24.0572	8.39542	34.8977
458	GalNAca1-3(Fuca1-2)Galb1-3GlcNAcb1-2Mana1-6(GalNAca1-3(Fuca1-2)Galb1-3GlcNAcb1-2Mana1-3)Manb1-4GlcNAcb1-4(Fuca1-6)GlcNAcb-Sp22	13.3965	2.55994	19.109		489	Galb1-3GlcNAcb1-6GalNAca-Sp14	24.0213	18.4753	76.9123
459	Galb1-4GlcNAcb1-6(Galb1-4GlcNAcb1-2)Mana1-6(Galb1-4GlcNAcb1-2Mana1-3)Manb1-4GlcNAcb1-4GlcNAcb-Sp19	31.8769	23.7344	74.4564		388	Galb1-4GlcNAcb1-6(Galb1-4GlcNAcb1-2)Mana1-6(Galb1-4GlcNAcb1-4(Galb1-4GlcNAcb1-2)Mana1-3)Manb1-4GlcNAcb1-4GlcNAcb-Sp21	23.9688	5.63744	23.5199
460	Neu5Aca2-3Galb1-4GlcNAcb1-2Mana1-6(GlcNAcb1-4)(Neu5Aca2-3Galb1-4GlcNAcb1-2Mana1-3)Manb1-4GlcNAcb1-4GlcNAcb-Sp21	11.3445	9.12743	80.4567		71	Fuca1-2Galb1-4(Fuca1-3)GlcNAcb1-3Galb1-4(Fuca1-3)GlcNAcb1-3Galb1-4(Fuca1-3)GlcNAcb-Sp0	23.7373	8.28605	34.9073
461	Neu5Aca2-3Galb1-4GlcNAcb1-4Mana1-6(GlcNAcb1-4)(Neu5Aca2-3Galb1-4GlcNAcb1-4(Neu5Aca2-3Galb1-4GlcNAcb1-2)Mana1-3)Manb1-4GlcNAcb1-4GlcNAcb-Sp21	26.4685	8.50475	32.1316		53	GlcNAcb1-2Mana1-6(GlcNAcb1-2Mana1-3)Manb1-4GlcNAcb1-4GlcNAcb-Sp13	23.6381	18.0062	76.1744
462	Neu5Aca2-3Galb1-4GlcNAcb1-6(Neu5Aca2-3Galb1-4GlcNAcb1-2)Mana1-6(GlcNAcb1-4)(Neu5Aca2-3Galb1-4GlcNAcb1-2Mana1-3)Manb1-4GlcNAcb1-4GlcNAcb-Sp21	26.0462	16.7847	64.4419		254	Neu5Aca2-3Galb1-4(Fuca1-3)GlcNAcb1-3Galb1-4(Fuca1-3)GlcNAcb1-3Galb1-4(Fuca1-3)GlcNAcb-Sp0	23.6187	7.59001	32.1356
463	Neu5Aca2-3Galb1-4GlcNAcb1-6(Neu5Aca2-3Galb1-4GlcNAcb1-2)Mana1-6(GlcNAcb1-4)(Neu5Aca2-3Galb1-4GlcNAcb1-4(Neu5Aca2-3Galb1-4GlcNAcb1-2)Mana1-3)Manb1-4GlcNAcb1-4GlcNAcb-Sp21	36.4193	20.5857	56.5243		92	GalNAca1-3GalNAcb-Sp8	23.5697	14.2718	60.5517
464	Neu5Aca2-6Galb1-4GlcNAcb1-2Mana1-6(GlcNAcb1-4)(Neu5Aca2-6Galb1-4GlcNAcb1-2Mana1-3)Manb1-4GlcNAcb1-4GlcNAcb-Sp21	21.7974	5.10023	23.3984		516	(3S)GalNAcb1-4GlcNAc-Sp8	23.494	14.6916	62.5334
465	Neu5Aca2-6Galb1-4GlcNAcb1-4Mana1-6(GlcNAcb1-4)(Neu5Aca2-6Galb1-4GlcNAcb1-4(Neu5Aca2-6Galb1-4GlcNAcb1-2)Mana1-3)Manb1-4GlcNAcb1-4GlcNAcb-Sp21	20.59	6.80717	33.0606		282	Neu5Gca2-3Galb1-3GlcNAcb-Sp0	23.4648	10.5694	45.0438
466	Neu5Aca2-6Galb1-4GlcNAcb1-6(Neu5Aca2-6Galb1-4GlcNAcb1-2)Mana1-6(GlcNAcb1-4)(Neu5Aca2-6Galb1-4GlcNAcb1-2Mana1-3)Manb1-4GlcNAcb1-4GlcNAcb-Sp21	13.4342	2.88015	21.4389		227	GalNAcb1-4(Neu5Aca2-8Neu5Aca2-8Neu5Aca2-3)Galb1-4Glcb-Sp0	23.4632	20.5105	87.4158
467	Neu5Aca2-6Galb1-4GlcNAcb1-6(Neu5Aca2-6Galb1-4GlcNAcb1-2)Mana1-6(GlcNAcb1-4)(Neu5Aca2-6Galb1-4GlcNAcb1-4(Neu5Aca2-6Galb1-4GlcNAcb1-2)Mana1-3)Manb1-4GlcNAcb1-4GlcNAcb-Sp21	54.1661	26.9304	49.7182		97	GalNAcb1-3Gala1-4Galb1-4GlcNAcb-Sp0	23.346	4.57533	19.5979
468	Gala1-3(Fuca1-2)Galb1-3GalNAca-Sp8	111.367	27.2217	24.4431		248	Neu5Aca2-3Galb1-3GlcNAcb1-3Galb1-4GlcNAcb-Sp0	23.2843	12.1622	52.2335
469	Gala1-3(Fuca1-2)Galb1-3GalNAcb-Sp8	46.2234	23.3266	50.4648		438	Galb1-4GlcNAcb1-6(Galb1-4GlcNAcb1-2)Mana1-6(GlcNAcb1-4)(Galb1-4GlcNAcb1-2Mana1-3)Manb1-4GlcNAcb1-4GlcNAc-Sp21	23.1551	3.51375	15.1748
470	Glca1-6Glca1-6Glca1-6Glcb-Sp10	189.172	15.8226	8.3641		281	Neu5Gca2-3Galb1-3(Fuca1-4)GlcNAcb-Sp0	23.0544	4.60955	19.9942
471	Glca1-4Glca1-4Glca1-4Glcb-Sp10	71.3233	2.89741	4.06237		165	Galb1-4GlcNAcb1-3Galb1-4Glcb-Sp0	22.9458	10.7855	47.0044
472	Neu5Aca2-3Galb1-4GlcNAcb1-6(Neu5Aca2-3Galb1-4GlcNAcb1-3)GalNAca-Sp14	53.6053	19.7683	36.8775		507	GalNAca1-3(Fuca1-2)Galb1-3GlcNAcb1-6GalNAca-Sp14	22.9341	12.4219	54.1637
473	Fuca1-2Galb1-4(Fuca1-3)GlcNAcb1-2Mana1-6(Fuca1-2Galb1-4(Fuca1-3)GlcNAcb1-2Mana1-3)Manb1-4GlcNAcb1-4(Fuca1-6)GlcNAcb-Sp24	49.0161	24.3265	49.6297		385	Galb1-4GlcNAcb1-6(Fuca1-4(Fuca1-2Galb1-3)GlcNAcb1-3)Galb1-4Glc-Sp21	22.7515	8.40378	36.9373
474	Fuca1-2Galb1-3(Fuca1-4)GlcNAcb1-2Mana1-6(Fuca1-2Galb1-3(Fuca1-4)GlcNAcb1-2Mana1-3)Manb1-4GlcNAcb1-4(Fuca1-6)GlcNAcb1-4(Fuca1-6)GlcNAcb-Sp19	33.6135	3.59149	10.6847		393	GalNAcb1-4(Neu5Aca2-3)Galb1-4GlcNAcb1-3GalNAca-Sp14	22.6742	12.5846	55.5021
475	Neu5Aca2-3Galb1-3GlcNAcb1-6(Neu5Aca2-3Galb1-4GlcNAcb1-2)Mana1-6(Neu5Aca2-3Galb1-3GlcNAcb1-2Mana1-3)Manb1-4GlcNAcb1-4GlcNAcb-Sp19	49.8448	30.85	61.892		247	Neu5Aca2-3Galb1-3GalNAcb1-3Gala1-4Galb1-4Glcb-Sp0	22.5644	8.19718	36.3279
476	GlcNAcb1-6(GlcNAcb1-2)Mana1-6(GlcNAcb1-2Mana1-3)Manb1-4GlcNAcb1-4(Fuca1-6)GlcNAcb-Sp24	12.6863	6.8592	54.0677		242	Neu5Aca2-3Galb1-4(Neu5Aca2-3Galb1-3)GlcNAcb-Sp8	22.5359	5.24573	23.2773
477	Galb1-3GlcNAcb1-2Mana1-6(GlcNAcb1-4)(Galb1-3GlcNAcb1-2Mana1-3)Manb1-4GlcNAcb1-4GlcNAcb-Sp21	72.8271	26.591	36.5125		504	GalNAcb1-4(Fuca1-3)(6S)GlcNAcb-Sp8	22.5311	10.6171	47.1222
478	Neu5Aca2-6Galb1-4GlcNAcb1-6(Galb1-3GlcNAcb1-3)Galb1-4Glcb-Sp21	12.7293	15.1497	119.014		85	(3S)Galb1-4(Fuca1-3)Glcb-Sp0	22.5096	4.80307	21.3378
479	Neu5Aca2-3Galb1-4GlcNAcb1-2Mana-Sp0	252.896	41.88	16.5602		55	Neu5Aca2-6Galb1-4GlcNAcb1-2Mana1-6(Neu5Aca2-6Galb1-4GlcNAcb1-2Mana1-3)Manb1-4GlcNAcb1-4GlcNAcb-Sp12	22.3334	12.7074	56.8988
480	Neu5Aca2-3Galb1-4GlcNAcb1-6GalNAca-Sp14	44.3025	24.9991	56.4282		367	Neu5Aca2-6GlcNAcb1-4GlcNAc-Sp21	22.2016	12.4804	56.214
481	Neu5Aca2-6Galb1-4GlcNAcb1-6GalNAca-Sp14	67.0154	22.1513	33.054		382	Galb1-3GalNAca1-3(Fuca1-2)Galb1-4GlcNAc-Sp0	22.1533	1.36865	6.17807
482	Neu5Aca2-6Galb1-4 GlcNAcb1-6(Neu5Aca2-6Galb1-4GlcNAcb1-3)GalNAca-Sp14	8.03645	3.94368	49.0724		558	Neu5Aca2-8Neu5Aca2-3Galb1-4GlcNAc-Sp0	22.0784	22.151	100.329
483	Neu5Aca2-6Galb1-4GlcNAcb1-2Mana1-6(Neu5Aca2-6Galb1-4GlcNAcb1-2Mana1-3)Manb1-4GlcNAcb1-4(Fuca1-6)GlcNAcb-Sp24	19.1299	10.4752	54.7582		224	Neu5Aca2-3Galb1-3GalNAca-Sp8	22.0456	10.1899	46.2219
484	Neu5Aca2-3Galb1-4GlcNAcb1-2Mana1-6(Neu5Aca2-3Galb1-4GlcNAcb1-2Mana1-3)Manb1-4GlcNAcb1-4(Fuca1-6)GlcNAcb-Sp24	14.1168	14.1213	100.032		235	Neu5Aca2-3Galb1-3GalNAcb1-4(Neu5Aca2-3)Galb1-4Glcb-Sp0	22.021	9.26202	42.06
485	Mana1-6(Mana1-3)Manb1-4GlcNAcb1-4(Fuca1-6)GlcNAcb-Sp19	13.786	10.395	75.4024		84	GalNAca1-3(Fuca1-2)Galb1-4(Fuca1-3)GlcNAcb-Sp0	22.0114	17.8994	81.3188
486	Galb1-4GlcNAcb1-6(Galb1-4GlcNAcb1-2)Mana1-6(Galb1-4GlcNAcb1-2Mana1-3)Manb1-4GlcNAcb1-4(Fuca1-6)GlcNAcb-Sp24	19.608	20.0842	102.428		253	Neu5Aca2-3Galb1-4(Fuca1-3)(6S)GlcNAcb-Sp8	22.0023	15.0011	68.1796
487	Neu5Aca2-3Galb1-3GlcNAcb1-2Mana1-6(GlcNAcb1-4)(Neu5Aca2-3Galb1-3GlcNAcb1-2Mana1-3)Manb1-4GlcNAcb1-4GlcNAc-Sp21	20.0992	10.6865	53.1688		259	Neu5Aca2-3Galb1-4GlcNAcb1-3Galb1-4GlcNAcb1-3Galb1-4GlcNAcb-Sp0	21.9006	12.7432	58.1865
488	Neu5Aca2-6Galb1-4GlcNAcb1-6(Fuca1-2Galb1-4(Fuca1-3)GlcNAcb1-3)Galb1-4Glc-Sp21	21.7746	13.8125	63.434		74	Fuca1-2Galb1-4GlcNAcb1-3Galb1-4GlcNAcb-Sp0	21.8324	12.8243	58.7399
489	Galb1-3GlcNAcb1-6GalNAca-Sp14	24.0213	18.4753	76.9123		464	Neu5Aca2-6Galb1-4GlcNAcb1-2Mana1-6(GlcNAcb1-4)(Neu5Aca2-6Galb1-4GlcNAcb1-2Mana1-3)Manb1-4GlcNAcb1-4GlcNAcb-Sp21	21.7974	5.10023	23.3984
490	Gala1-3Galb1-3GlcNAcb1-6GalNAca-Sp14	15.8308	9.83983	62.1565		488	Neu5Aca2-6Galb1-4GlcNAcb1-6(Fuca1-2Galb1-4(Fuca1-3)GlcNAcb1-3)Galb1-4Glc-Sp21	21.7746	13.8125	63.434
491	Galb1-3(Fuca1-4)GlcNAcb1-6GalNAca-Sp14	71.8803	30.1458	41.9388		262	Neu5Aca2-3Galb1-4GlcNAcb1-3Galb1-4GlcNAcb-Sp0	21.7409	4.68555	21.5518
492	Neu5Aca2-3Galb1-3GlcNAcb1-6GalNAca-Sp14	27.9347	5.34892	19.1479		416	GalNAca1-3GalNAcb1-3Gala1-4Galb1-4Glcb-Sp0	21.4103	7.75882	36.2388
493	(3S)Galb1-3(Fuca1-4)GlcNAcb-Sp0	35.5334	13.5005	37.9937		171	Galb1-4GlcNAcb-Sp23	21.3894	21.8389	102.102
494	Galb1-4(Fuca1-3)GlcNAcb1-6(Neu5Aca2-6(Neu5Aca2-3Galb1-3)GlcNAcb1-3)Galb1-4Glc-Sp21	43.4646	17.5438	40.3634		228	Neu5Aca2-8Neu5Aca2-8Neu5Aca2-3Galb1-4Glcb-Sp0	21.2993	5.80697	27.2636
495	Fuca1-2Galb1-4GlcNAcb1-6GalNAca-Sp14	37.5981	11.4872	30.5525		323	Neu5Aca2-8Neu5Aca2-8Neu5Acb-Sp8	21.1887	9.88021	46.6296
496	Gala1-3Galb1-4GlcNAcb1-6GalNAca-Sp14	30.9979	16.095	51.9229		230	Neu5Aca2-8Neu5Aca2-8Neu5Aca-Sp8	21.1232	19.4865	92.2514
497	Galb1-4(Fuca1-3)GlcNAcb1-2Mana-Sp0	20.2262	11.3667	56.198		207	KDNa2-3Galb1-4GlcNAcb-Sp0	21.1019	14.9204	70.7066
498	Fuca1-2(6S)Galb1-3GlcNAcb-Sp0	65.3029	19.9879	30.608		273	Neu5Aca2-6Galb1-4Glcb-Sp0	21.0262	10.1059	48.0631
499	Gala1-3(Fuca1-2)Galb1-4GlcNAcb1-6GalNAca-Sp14	127.942	47.981	37.5023		368	Neu5Aca2-6GlcNAcb1-4GlcNAcb1-4GlcNAc-Sp21	20.9148	10.7926	51.6029
500	Fuca1-2Galb1-4GlcNAcb1-2Mana-Sp0	157.042	18.1543	11.5602		226	GalNAcb1-4(Neu5Aca2-8Neu5Aca2-8Neu5Aca2-8Neu5Aca2-3)Galb1-4Glcb-Sp0	20.8255	6.95517	33.3974
501	Fuca1-2Galb1-3(6S)GlcNAcb-Sp0	42.3394	6.09812	14.4029		316	Mana1-2Mana1-6(Mana1-3)Mana1-6(Mana1-2Mana1-2Mana1-3)Mana-Sp9	20.7583	9.7929	47.1758
502	Fuca1-2(6S)Galb1-3(6S)GlcNAcb-Sp0	240.549	26.4971	11.0153		465	Neu5Aca2-6Galb1-4GlcNAcb1-4Mana1-6(GlcNAcb1-4)(Neu5Aca2-6Galb1-4GlcNAcb1-4(Neu5Aca2-6Galb1-4GlcNAcb1-2)Mana1-3)Manb1-4GlcNAcb1-4GlcNAcb-Sp21	20.59	6.80717	33.0606
503	Neu5Aca2-6GalNAcb1-4(6S)GlcNAcb-Sp8	55.2631	18.6084	33.6724		238	Neu5Aca2-3GalNAcb1-4GlcNAcb-Sp0	20.5699	9.89994	48.1284
504	GalNAcb1-4(Fuca1-3)(6S)GlcNAcb-Sp8	22.5311	10.6171	47.1222		244	Neu5Aca2-6(Neu5Aca2-3Galb1-3)GalNAca-Sp8	20.3397	12.3688	60.811
505	(3S)GalNAcb1-4(Fuca1-3)GlcNAcb-Sp8	12.2966	7.0546	57.3704		536	GlcNAcb1-3Galb1-4GlcNAcb1-6(GlcNAcb1-3)Galb1-4GlcNAc-Sp0	20.3349	3.69223	18.1571
506	Fuca1-2Galb1-3GlcNAcb1-6(Fuca1-2Galb1-3GlcNAcb1-3)GalNAca-Sp14	40.0787	10.0814	25.1541		383	Galb1-3GlcNAcb1-3Galb1-4GlcNAcb1-6(Galb1-3GlcNAcb1-3)Galb1-4Glcb-Sp0	20.2407	3.91382	19.3364
507	GalNAca1-3(Fuca1-2)Galb1-3GlcNAcb1-6GalNAca-Sp14	22.9341	12.4219	54.1637		497	Galb1-4(Fuca1-3)GlcNAcb1-2Mana-Sp0	20.2262	11.3667	56.198
508	GlcNAcb1-6(GlcNAcb1-2)Mana1-6(GlcNAcb1-4)(GlcNAcb1-4(GlcNAcb1-2)Mana1-3)Manb1-4GlcNAcb1-4(Fuca1-6)GlcNAc-Sp21	11.9368	8.21163	68.7926		487	Neu5Aca2-3Galb1-3GlcNAcb1-2Mana1-6(GlcNAcb1-4)(Neu5Aca2-3Galb1-3GlcNAcb1-2Mana1-3)Manb1-4GlcNAcb1-4GlcNAc-Sp21	20.0992	10.6865	53.1688
509	Galb1-4GlcNAcb1-6(Galb1-4GlcNAcb1-2)Mana1-6(GlcNAcb1-4)Galb1-4GlcNAcb1-4(Gal b1-4GlcNAcb1-2)Mana1-3)Manb1-4GlcNAcb1-4(Fuca1-6)GlcNAc-Sp21	41.7832	6.69997	16.0351		162	Galb1-4GlcNAcb1-3Galb1-4(Fuca1-3)GlcNAcb1-3Galb1-4(Fuca1-3)GlcNAcb-Sp0	20.087	1.61152	8.02272
510	Galb1-3GlcNAca1-3Galb1-4GlcNAcb-Sp8	13.5336	7.51969	55.5629		276	Neu5Aca2-8Neu5Aca-Sp8	19.7905	5.877	29.696
511	Galb1-3(6S)GlcNAcb-Sp8	33.387	14.0305	42.0239		513	(6S)GalNAcb1-4GlcNAc-Sp8	19.7621	10.8814	55.0622
512	(6S)(4S)GalNAcb1-4GlcNAc-Sp8	71.7114	27.0616	37.7368		486	Galb1-4GlcNAcb1-6(Galb1-4GlcNAcb1-2)Mana1-6(Galb1-4GlcNAcb1-2Mana1-3)Manb1-4GlcNAcb1-4(Fuca1-6)GlcNAcb-Sp24	19.608	20.0842	102.428
513	(6S)GalNAcb1-4GlcNAc-Sp8	19.7621	10.8814	55.0622		387	Galb1-3GlcNAcb1-3Galb1-4(Fuca1-3)GlcNAcb1-6(Galb1-3GlcNAcb1-3)Galb1-4Glc-Sp21	19.49	13.4793	69.1602
514	(3S)GalNAcb1-4(3S)GlcNAc-Sp8	76.337	11.4798	15.0383		457	Neu5Aca2-6Galb1-4GlcNAcb1-6(Fuca1-2Galb1-3GlcNAcb1-3)Galb1-4Glc-Sp21	19.2474	9.45186	49.1072
515	GalNAcb1-4(6S)GlcNAc-Sp8	56.6539	13.6752	24.1381		483	Neu5Aca2-6Galb1-4GlcNAcb1-2Mana1-6(Neu5Aca2-6Galb1-4GlcNAcb1-2Mana1-3)Manb1-4GlcNAcb1-4(Fuca1-6)GlcNAcb-Sp24	19.1299	10.4752	54.7582
516	(3S)GalNAcb1-4GlcNAc-Sp8	23.494	14.6916	62.5334		181	GlcNAcb1-3GalNAca-Sp14	19.1002	7.03568	36.8356
517	(4S)GalNAcb-Sp10	81.1608	23.4965	28.9505		113	Gala1-3GalNAcb-Sp8	18.7869	6.54362	34.8308
518	Galb1-4(6P)GlcNAcb-Sp0	90.8267	26.1779	28.8219		86	GalNAca1-3(Fuca1-2)Galb1-4GlcNAcb-Sp0	18.5854	6.32746	34.0453
519	(6P)Galb1-4GlcNAcb-SP0	73.6609	14.1285	19.1804		95	GalNAcb1-3GalNAca-Sp8	18.4053	4.50565	24.4801
520	GalNAca1-3(Fuca1-2)Galb1-4GlcNAcb1-6GalNAc-Sp14	39.1647	4.21839	10.7709		348	Neu5Aca2-6Galb1-4GlcNAcb1-2Mana1-6Manb1-4GlcNAcb1-4GlcNAc-Sp12	18.3945	5.57907	30.3302
521	Neu5Aca2-6Galb1-4GlcNAcb1-2Man-Sp0	392.923	16.0726	4.09052		175	GlcNAca1-6Galb1-4GlcNAcb-Sp8	18.3938	11.8977	64.6834
522	Gala1-3Galb1-4GlcNAcb1-2Mana-Sp0	60.4248	46.4542	76.8795		280	Neu5Acb2-6Galb1-4GlcNAcb-Sp8	18.3166	10.4783	57.2062
523	Gala1-3(Fuca1-2)Galb1-4GlcNAcb1-2Mana-Sp0	45.7639	4.29617	9.38769		538	Gala1-3(Fuca1-2)Galb1-3GalNAcb1-3Gala1-4Galb1-4Glc-Sp21	18.2857	3.66455	20.0406
524	GalNAca1-3(Fuca1-2)Galb1-4 GlcNAcb1-2Mana-Sp0	14.1487	7.84147	55.4217		161	Galb1-4GlcNAcb1-3GalNAc-Sp14	18.2096	9.59127	52.6716
525	Galb1-3GlcNAcb1-2Mana-Sp0	59.1571	31.4799	53.2141		267	Neu5Aca2-6GalNAcb1-4GlcNAcb-Sp0	18.1268	3.993	22.0282
526	Gala1-3(Fuca1-2)Galb1-3GlcNAcb1-6GalNAc-Sp14	42.2338	17.8375	42.235		349	Neu5Aca2-6Galb1-4GlcNAcb1-2Mana1-3Manb1-4GlcNAcb1-4GlcNAc-Sp12	18.1206	19.8142	109.346
527	Neu5Aca2-3Galb1-3GlcNAcb1-2Mana-Sp0	31.209	15.1711	48.6112		137	Neu5Aca2-6(Galb1-3)GalNAca-Sp14	18.0485	3.82535	21.1949
528	Gala1-3Galb1-3GlcNAcb1-2Mana-Sp0	58.1014	27.0497	46.556		392	Galb1-3GlcNAcb1-3GalNAca-Sp14	18.0137	7.24273	40.2069
529	GalNAcb1-4GlcNAcb1-2Mana-Sp0	33.268	18.8028	56.5192		307	GalNAcb1-3Galb-Sp8	17.9303	7.59563	42.362
530	Neu5Aca2-3Galb1-3GlcNAcb1-4Galb1-4Glcb-Sp0	56.8053	24.1392	42.4947		221	Fuca1-2(6S)Galb1-4GlcNAcb-Sp0	17.6946	6.87406	38.8483
531	GlcNAcb1-2 Mana1-6(GlcNAcb1-4)(GlcNAcb1-2Mana1-3)Manb1-4GlcNAcb1-4(Fuca1-6)GlcNAc-Sp21	105.303	8.44119	8.01613		426	Gala1-3Galb1-3GlcNAcb1-3GalNAc-Sp14	17.5898	14.4402	82.0942
532	Galb1-4GlcNAcb1-2 Mana1-6(GlcNAcb1-4)(Galb1-4GlcNAcb1-2Mana1-3)Manb1-4GlcNAcb1-4(Fuca1-6)GlcNAc-Sp21	16.9427	8.91195	52.6007		234	GalNAcb1-4(Neu5Aca2-3)Galb1-4Glcb-Sp0	17.5391	7.77352	44.3212
533	Galb1-4GlcNAcb1-2 Mana1-6(Galb1-4GlcNAcb1-4)(Galb1-4GlcNAcb1-2Mana1-3)Manb1-4GlcNAcb1-4(Fuca1-6)GlcNAc-Sp21	17.451	18.1961	104.27		251	Neu5Aca2-3Galb1-3GlcNAcb-Sp8	17.4935	23.8777	136.495
534	Fuca1-4(Galb1-3)GlcNAcb1-2 Mana-Sp0	101.696	3.52596	3.46717		533	Galb1-4GlcNAcb1-2 Mana1-6(Galb1-4GlcNAcb1-4)(Galb1-4GlcNAcb1-2Mana1-3)Manb1-4GlcNAcb1-4(Fuca1-6)GlcNAc-Sp21	17.451	18.1961	104.27
535	Neu5Aca2-3Galb1-4(Fuca1-3)GlcNAcb1-2Mana-Sp0	17.0328	5.63025	33.0553		266	Neu5Aca2-6GalNAca-Sp8	17.2112	9.91996	57.6367
536	GlcNAcb1-3Galb1-4GlcNAcb1-6(GlcNAcb1-3)Galb1-4GlcNAc-Sp0	20.3349	3.69223	18.1571		139	Neu5Aca2-6(Galb1-3)GlcNAcb1-4Galb1-4Glcb-Sp10	17.1894	17.4956	101.781
537	GalNAca1-3(Fuca1-2)Galb1-3GalNAcb1-3Gala1-4Galb1-4Glc-Sp21	31.3388	19.143	61.084		169	Galb1-4GlcNAcb-Sp0	17.1315	6.51539	38.0316
538	Gala1-3(Fuca1-2)Galb1-3GalNAcb1-3Gala1-4Galb1-4Glc-Sp21	18.2857	3.66455	20.0406		535	Neu5Aca2-3Galb1-4(Fuca1-3)GlcNAcb1-2Mana-Sp0	17.0328	5.63025	33.0553
539	Galb1-3GalNAcb1-3Gal-Sp21	47.0688	22.4388	47.6722		532	Galb1-4GlcNAcb1-2 Mana1-6(GlcNAcb1-4)(Galb1-4GlcNAcb1-2Mana1-3)Manb1-4GlcNAcb1-4(Fuca1-6)GlcNAc-Sp21	16.9427	8.91195	52.6007
540	GlcNAcb1-3Galb1-4GlcNAcb1-2Mana1-6(GlcNAcb1-3Galb1-4GlcNAcb1-2Mana1-3)Manb1-4GlcNAcb1-4GlcNAcb-Sp12	45.7457	13.5348	29.5871		342	GlcNAca1-4Galb1-4GlcNAcb1-3Galb1-4Glcb-Sp0	16.7723	17.0948	101.923
541	GlcNAcb1-3Galb1-4GlcNAcb1-2Mana1-6(GlcNAcb1-3Galb1-4GlcNAcb1-2Mana1-3)Manb1-4GlcNAcb1-4GlcNAcb-Sp25	30.563	10.5176	34.4128		400	Neu5Aca2-3Galb1-3GlcNAcb1-3GalNAca-Sp14	16.7279	1.68722	10.0863
542	Galb1-4GlcNAcb1-3Galb1-4GlcNAcb1-2Mana1-6(Galb1-4GlcNAcb1-3Galb1-4GlcNAcb1-2Mana1-3)Manb1-4GlcNAcb1-4GlcNAcb-Sp12	753.408	84.0089	11.1505		598	Neu5Aca2-6Galb1-4GlcNAcb1-3Galb1-4GlcNAcb1-3GalNAca-Sp14	16.67	10.2917	61.7379
543	Galb1-4GlcNAcb1-3Galb1-4GlcNAcb1-2Mana1-6(Galb1-4GlcNAcb1-3Galb1-4GlcNAcb1-2Mana1-3)Manb1-4GlcNAcb1-4GlcNAcb-Sp24	33.1673	3.57825	10.7885		144	Galb1-3GalNAcb1-3Gala1-4Galb1-4Glcb-Sp0	16.6544	7.9685	47.8462
544	Neu5Gca2-3Galb1-4GlcNAcb1-3Galb1-4GlcNAcb1-2Mana1-6(Neu5Gca2-3Galb1-4GlcNAcb1-3Galb1-4GlcNAcb1-2Mana1-3)Manb1-4GlcNAcb1-4GlcNAcb-Sp24	27.0281	11.0818	41.001		65	Fuca1-2Galb1-3GalNAcb1-4(Neu5Aca2-3)Galb1-4Glcb-Sp9	16.5269	5.23278	31.6622
545	Fuca1-2Galb1-4GlcNAcb1-3Galb1-4GlcNAcb1-2Mana1-6(Fuca1-2Galb1-4GlcNAcb1-3Galb1-4GlcNAcb1-2Mana1-3)Manb1-4GlcNAcb1-4GlcNAcb-Sp24	83.543	23.4739	28.098		547	GlcNAcb1-3Galb1-4GlcNAcb1-3Galb1-4GlcNAcb1-2Mana1-6(GlcNAcb1-3Galb1-4GlcNAcb1-3Galb1-4GlcNAcb1-2Mana1-3)Manb1-4GlcNAcb1-4GlcNAcb-Sp25	16.472	6.48524	39.3713
546	GlcNAcb1-3Galb1-4GlcNAcb1-3Galb1-4GlcNAcb1-2Mana1-6(GlcNAcb1-3Galb1-4GlcNAcb1-3Galb1-4GlcNAcb1-2Mana1-3)Manb1-4GlcNAcb1-4GlcNAcb-Sp12	355.1	72.8803	20.5239		555	Neu5Gca2-8Neu5Aca2-3Galb1-4GlcNAc-Sp0	16.353	21.2312	129.831
547	GlcNAcb1-3Galb1-4GlcNAcb1-3Galb1-4GlcNAcb1-2Mana1-6(GlcNAcb1-3Galb1-4GlcNAcb1-3Galb1-4GlcNAcb1-2Mana1-3)Manb1-4GlcNAcb1-4GlcNAcb-Sp25	16.472	6.48524	39.3713		339	GlcNAca1-4Galb1-4GlcNAcb1-3Galb1-4GlcNAcb1-3Galb1-4GlcNAcb-Sp0	16.0195	8.79687	54.9136
548	Galb1-4GlcNAcb1-3Galb1-4GlcNAcb1-3Galb1-4GlcNAcb1-2Mana1-6(Galb1-4GlcNAcb1-3Galb1-4GlcNAcb1-3Galb1-4GlcNAcb1-2Mana1-3)Manb1-4GlcNAcb1-4GlcNAcb-Sp12	167.884	117.226	69.8251		159	Galb1-4GalNAcb1-3(Fuca1-2)Galb1-4GlcNAcb-Sp8	15.8637	17.677	111.43
549	Galb1-4GlcNAcb1-3Galb1-4GlcNAcb1-3Galb1-4GlcNAcb1-2Mana1-6(Galb1-4GlcNAcb1-3Galb1-4GlcNAcb1-3Galb1-4GlcNAcb1-2Mana1-3)Manb1-4GlcNAcb1-4GlcNAcb-Sp24	57.6519	18.5222	32.1276		490	Gala1-3Galb1-3GlcNAcb1-6GalNAca-Sp14	15.8308	9.83983	62.1565
550	GlcNAcb1-3Galb1-4GlcNAcb1-3Galb1-4GlcNAcb1-3Galb1-4GlcNAcb1-2Mana1-6(GlcNAcb1-3Galb1-4GlcNAcb1-3Galb1-4GlcNAcb1-3Galb1-4GlcNAcb1-2Mana1-3)Manb1-4GlcNAcb1-4GlcNAcb-Sp25	28.743	12.5719	43.7389		389	GlcNAcb1-2Mana1-6(GlcNAcb1-4(GlcNAcb1-2)Mana1-3)Manb1-4GlcNAcb1-4GlcNAc-Sp21	15.7026	10.5947	67.4709
551	Galb1-4GlcNAcb1-3Galb1-4GlcNAcb1-3Galb1-4GlcNAcb1-3Galb1-4GlcNAcb1-2Mana1-6(Galb1-4GlcNAcb1-3Galb1-4GlcNAcb1-3Galb1-4GlcNAcb1-3Galb1-4GlcNAcb1-2Mana1-3)Manb1-4GlcNAcb1-4GlcNAcb-Sp25	41.6436	10.6274	25.5199		104	Gala1-3(Fuca1-2)Galb1-4(Fuca1-3)GlcNAcb-Sp0	15.6221	13.699	87.6898
552	Galb1-3GlcNAcb1-3Galb1-4GlcNAcb1-2Mana1-6(Galb1-3GlcNAcb1-3Galb1-4GlcNAcb1-2Mana1-3)Manb1-4GlcNAcb1-4GlcNAc-Sp25	27.7949	13.7718	49.5478		56	Neu5Aca2-6Galb1-4GlcNAcb1-2Mana1-6(Neu5Aca2-6Galb1-4GlcNAcb1-2Mana1-3)Manb1-4GlcNAcb1-4GlcNAcb-Sp13	15.6089	9.09551	58.2714
553	Neu5Gca2-8Neu5Gca2-3Galb1-4GlcNAc-Sp0	8.71423	4.12277	47.3108		433	GlcNAcb1-2Mana1-6(GlcNAcb1-4)(GlcNAcb1-4(GlcNAcb1-2)Mana1-3)Manb1-4GlcNAcb1-4GlcNAc-Sp21	15.2425	8.79025	57.6696
554	Neu5Aca2-8Neu5Gca2-3Galb1-4GlcNAc-Sp0	303.566	42.8202	14.1057		160	Galb1-4GlcNAcb1-3GalNAca-Sp8	14.8229	4.91208	33.1385
555	Neu5Gca2-8Neu5Aca2-3Galb1-4GlcNAc-Sp0	16.353	21.2312	129.831		28	(3S)Galb1-3(Fuca1-4)GlcNAcb-Sp8	14.7375	2.58171	17.5179
556	Neu5Gca2-8Neu5Gca2-3Galb1-4GlcNAcb1-3Galb1-4GlcNAc-Sp0	7.59255	7.65914	100.877		313	MurNAcb1-4GlcNAcb-Sp10	14.622	2.50985	17.1649
557	Neu5Gca2-8Neu5Gca2-6Galb1-4GlcNAc-Sp0	26.451	11.5158	43.5365		602	Neu5Aca2-6Galb1-4GlcNAcb1-3Galb1-4GlcNAcb1-6(Galb1-3)GalNAca-Sp14	14.5804	6.97847	47.862
558	Neu5Aca2-8Neu5Aca2-3Galb1-4GlcNAc-Sp0	22.0784	22.151	100.329		296	Neu5Aca2-3Galb1-4GlcNAcb1-3Galb1-3GlcNAcb-Sp0	14.4676	7.70105	53.2297
559	GlcNAcb1-3Galb1-4GlcNAcb1-6(GlcNAcb1-3Galb1-4GlcNAcb1-2)Mana1-6(GlcNAcb1-3Galb1-4GlcNAcb1-2Man a1-3)Manb1-4GlcNAcb1-4GlcNAc-Sp24	156.622	26.5263	16.9365		64	Fuca1-2Galb1-3GalNAcb1-4(Neu5Aca2-3)Galb1-4Glcb-Sp0	14.4213	12.7807	88.6234
560	Galb1-4GlcNAcb1-3Galb1-4GlcNAcb1-6(Galb1-4GlcNAcb1-3Galb1-4GlcNAcb1-2)Mana1-6(Galb1-4GlcNAcb1-3Galb1-4GlcNAcb1-2Mana1-3)Mana1-4GlcNAcb1-4GlcNAc-Sp24	438.033	79.3197	18.1082		198	Glca1-6Glca1-6Glcb-Sp8	14.3949	8.29	57.5901
561	Gala1-3Galb1-4GlcNAcb1-2Mana1-6(Gala1-3Galb1-4GlcNAcb1-2Mana1-3)Manb1-4GlcNAcb1-4GlcNAc-Sp24	107.721	50.5292	46.9075		76	Fuca1-2Galb1-4GlcNAcb-Sp0	14.2796	4.75396	33.292
562	GlcNAcb1-3Galb1-4GlcNAcb1-6(GlcNAcb1-3Galb1-3)GalNAca-Sp14	47.6119	8.64177	18.1504		524	GalNAca1-3(Fuca1-2)Galb1-4 GlcNAcb1-2Mana-Sp0	14.1487	7.84147	55.4217
563	GalNAcb1-3GlcNAcb-Sp0	26.246	4.00216	15.2486		233	GalNAcb1-4(Neu5Aca2-3)Galb1-4GlcNAcb-Sp8	14.1299	8.17598	57.8632
564	GalNAcb1-4GlcNAcb1-3GalNAcb1-4GlcNAcb-Sp0	60.3593	9.72864	16.1179		484	Neu5Aca2-3Galb1-4GlcNAcb1-2Mana1-6(Neu5Aca2-3Galb1-4GlcNAcb1-2Mana1-3)Manb1-4GlcNAcb1-4(Fuca1-6)GlcNAcb-Sp24	14.1168	14.1213	100.032
565	GlcNAcb1-3Galb1-4GlcNAcb1-3Galb1-4GlcNAcb1-3Galb1-4GlcNAcb1-3Galb1-4GlcNAcb1-2Mana1-6(GlcNAcb1-3Galb1-4GlcNAcb1-3Galb1-4GlcNAcb1-3Galb1-4GlcNAcb1-3Galb1-4GlcNAcb1-2Mana1-3)Manb1-4GlcNAcb1-4GlcNAcb-Sp25	37.0016	15.0297	40.619		319	Neu5Aca2-6Galb1-4GlcNAcb1-2Mana1-6(Neu5Aca2-3Galb1-4GlcNAcb1-2Mana1-3)Manb1-4GlcNAcb1-4GlcNAcb-Sp12	13.8089	7.29842	52.8531
566	Galb1-4GlcNAcb1-3Galb1-4GlcNAcb1-3Galb1-4GlcNAcb1-3Galb1-4GlcNAcb1-3Galb1-4GlcNAcb1-2Mana1-6(Galb1-4GlcNAcb1-3Galb1-4GlcNAcb1-3Galb1-4GlcNAcb1-3Galb1-4GlcNAcb1-3Galb1-4GlcNAcb1-2Mana1-3)Manb1-4GlcNAcb1-4GlcNAcb-Sp25	89.1262	35.0233	39.2963		485	Mana1-6(Mana1-3)Manb1-4GlcNAcb1-4(Fuca1-6)GlcNAcb-Sp19	13.786	10.395	75.4024
567	GlcNAb1-3Galb1-3GalNAc-Sp14	37.6429	16.2855	43.2633		279	Neu5Acb2-6GalNAca-Sp8	13.7677	9.6758	70.279
568	Galb1-3GlcNAcb1-6(Galb1-3)GalNAc-Sp14	91.7862	58.7052	63.9586		148	Galb1-3GlcNAcb1-3Galb1-4GlcNAcb-Sp0	13.6776	4.60675	33.6811
569	Galb1-4GlcNAcb1-3Galb1-4GlcNAcb1-3Galb1-4GlcNAcb1-3Galb1-4GlcNAcb1-3Galb1-4GlcNAcb1-3Galb1-4GlcNAcb1-2Mana1-6(Galb1-4GlcNAcb1-3Galb1-4GlcNAcb1-3Galb1-4GlcNAcb1-3Galb1-4GlcNAcb1-3Galb1-4GlcNAcb1-3Galb1-4GlcNAcb1-2Mana1-3)Manb1-4GlcNAcb1-4GlcNAcb-Sp25	57.1707	27.9883	48.9556		87	GalNAca1-3(Fuca1-2)Galb1-4GlcNAcb-Sp8	13.6719	9.50938	69.554
570	(3S)GlcAb1-3Galb1-4GlcNAcb1-3Galb1-4Glc-Sp0	44.2267	27.848	62.9664		510	Galb1-3GlcNAca1-3Galb1-4GlcNAcb-Sp8	13.5336	7.51969	55.5629
571	(3S)GlcAb1-3Galb1-4GlcNAcb1-2Mana-Sp0	45.2059	14.8239	32.7919		209	Mana1-2Mana1-6(Mana1-2Mana1-3)Mana-Sp9	13.5135	11.2484	83.2385
572	Galb1-3GlcNAcb1-3Galb1-4GlcNAcb1-3Galb1-4GlcNAcb1-6(Galb1-3GlcNAcb1-3Galb1-4GlcNAcb1-3Galb1-4GlcNAb1-2)Mana1-6(Galb1-3GlcNAcb1-3Galb1-4GlcNAcb1-3Galb1-4GlcNAcb1-2Mana1-3)Manb1-4GlcNAcb1-4(Fuca1-6)GlcNAcb-Sp24	44.5083	14.0182	31.4957		466	Neu5Aca2-6Galb1-4GlcNAcb1-6(Neu5Aca2-6Galb1-4GlcNAcb1-2)Mana1-6(GlcNAcb1-4)(Neu5Aca2-6Galb1-4GlcNAcb1-2Mana1-3)Manb1-4GlcNAcb1-4GlcNAcb-Sp21	13.4342	2.88015	21.4389
573	Galb1-3GlcNAcb1-3Galb1-4GlcNAcb1-6(Galb1-3GlcNAcb1-3Galb1-4GlcNAb1-2)Mana1-6(Galb1-3GlcNAcb1-3Galb1-4GlcNAcb1-2Mana1-3)Manb1-4GlcNAcb1-4(Fuca1-6)GlcNAcb-Sp24	81.5982	10.323	12.651		295	Neu5Aca2-3Galb1-3GlcNAcb1-3Galb1-3GlcNAcb-Sp0	13.426	6.94174	51.7038
574	Neu5Aca2-8Neu5Aca2-3Galb1-3GalNAcb1-4(Neu5Aca2-3)Galb1-4Glc-Sp21	7.66955	2.97062	38.7326		458	GalNAca1-3(Fuca1-2)Galb1-3GlcNAcb1-2Mana1-6(GalNAca1-3(Fuca1-2)Galb1-3GlcNAcb1-2Mana1-3)Manb1-4GlcNAcb1-4(Fuca1-6)GlcNAcb-Sp22	13.3965	2.55994	19.109
575	GlcNAcb1-3Galb1-4GlcNAcb1-2Mana1-6(GlcNAcb1-3Galb1-4GlcNAcb1-2Mana1-3)Manb1-4GlcNAcb1-4(Fuca1-6)GlcNAcb-Sp24	70.978	24.1815	34.069		180	GlcNAcb1-3GalNAca-Sp8	13.175	4.75055	36.0575
576	Galb1-4GlcNAcb1-3Galb1-4GlcNAcb1-2Mana1-6(Galb1-4GlcNAcb1-3Galb1-4GlcNAcb1-2Mana1-3)Manb1-4GlcNAcb1-4(Fuca1-6)GlcNAcb-Sp24	101.282	26.8915	26.5512		435	GlcNAcb1-6(GlcNAcb1-2)Mana1-6(GlcNAcb1-4)(GlcNAcb1-4(GlcNAcb1-2)Mana1-3)Manb1-4GlcNAcb1-4GlcNAc-Sp21	12.7742	6.33996	49.6312
577	GlcNAcb1-3Galb1-4GlcNAcb1-3Galb1-4GlcNAcb1-2Mana1-6(GlcNAcb1-3Galb1-4GlcNAcb1-3Galb1-4GlcNAcb1-2Mana1-3)Manb1-4GlcNAcb1-4(Fuca1-6)GlcNAcb-Sp24	96.9339	20.1568	20.7943		478	Neu5Aca2-6Galb1-4GlcNAcb1-6(Galb1-3GlcNAcb1-3)Galb1-4Glcb-Sp21	12.7293	15.1497	119.014
578	Galb1-4GlcNAcb1-3Galb1-4GlcNAcb1-3Galb1-4GlcNAcb1-2Mana1-6(Galb1-4GlcNAcb1-3Galb1-4GlcNAcb1-3Galb1-4GlcNAcb1-2Mana1-3)Manb1-4GlcNAcb1-4(Fuca1-6)GlcNAcb-Sp24	93.8232	65.4377	69.7458		476	GlcNAcb1-6(GlcNAcb1-2)Mana1-6(GlcNAcb1-2Mana1-3)Manb1-4GlcNAcb1-4(Fuca1-6)GlcNAcb-Sp24	12.6863	6.8592	54.0677
579	GlcNAcb1-3Galb1-4GlcNAcb1-3Galb1-4GlcNAcb1-3Galb1-4GlcNAcb1-2Mana1-6(GlcNAcb1-3Galb1-4GlcNAcb1-3Galb1-4GlcNAcb1-3Galb1-4GlcNAcb1-2Mana1-3)Manb1-4GlcNAcb1-4(Fuca1-6)GlcNAcb-Sp24	118.664	36.1673	30.4788		326	Neu5Aca2-3Galb1-4GlcNAcb1-2Mana1-6(Neu5Aca2-3Galb1-4GlcNAcb1-2Mana1-3)Manb1-4GlcNAcb1-4GlcNAcb-Sp12	12.6514	1.8551	14.6633
580	Galb1-4GlcNAcb1-3Galb1-4GlcNAcb1-3Galb1-4GlcNAcb1-3Galb1-4GlcNAcb1-2Mana1-6(Galb1-4GlcNAcb1-3Galb1-4GlcNAcb1-3Galb1-4GlcNAcb1-3Galb1-4GlcNAcb1-2Mana1-3)Manb1-4GlcNAcb1-4(Fuca1-6)GlcNAcb-Sp24	96.9985	68.4344	70.552		505	(3S)GalNAcb1-4(Fuca1-3)GlcNAcb-Sp8	12.2966	7.0546	57.3704
581	GlcNAcb1-3Galb1-4GlcNAcb1-3Galb1-4GlcNAcb1-3Galb1-4GlcNAcb1-3Galb1-4GlcNAcb1-2Mana1-6(GlcNAcb1-3Galb1-4GlcNAcb1-3Galb1-4GlcNAcb1-3Galb1-4GlcNAcb1-3Galb1-4GlcNAcb1-2Mana1-3)Manb1-4GlcNAcb1-4(Fuca1-6)GlcNAcb-Sp19	96.2291	32.293	33.5585		508	GlcNAcb1-6(GlcNAcb1-2)Mana1-6(GlcNAcb1-4)(GlcNAcb1-4(GlcNAcb1-2)Mana1-3)Manb1-4GlcNAcb1-4(Fuca1-6)GlcNAc-Sp21	11.9368	8.21163	68.7926
582	Galb1-4GlcNAcb1-3Galb1-4GlcNAcb1-3Galb1-4GlcNAcb1-3Galb1-4GlcNAcb1-3Galb1-4GlcNAcb1-2Mana1-6(Galb1-4GlcNAcb1-3Galb1-4GlcNAcb1-3Galb1-4GlcNAcb1-3Galb1-4GlcNAcb1-3Galb1-4GlcNAcb1-2Mana1-3)Manb1-4GlcNAcb1-4(Fuca1-6)GlcNAcb-Sp19	51.5651	28.0668	54.4298		269	Neu5Aca2-6Galb1-4GlcNAcb-Sp0	11.8391	5.78597	48.8718
583	Galb1-4GlcNAcb1-3Galb1-4GlcNAcb1-6(Galb1-4GlcNAcb1-3Galb1-4GlcNAb1-2)Mana1-6(Galb1-4GlcNAcb1-3Galb1-4GlcNAcb1-2Mana1-3)Manb1-4GlcNAcb1-4(Fuca1-6)GlcNAcb-Sp24	107.144	64.554	60.2496		293	Galb1-4(Fuca1-3)GlcNAcb1-3Galb1-3(Fuca1-4)GlcNAcb-Sp0	11.4411	5.27175	46.0774
584	GlcNAcb1-3Galb1-4GlcNAcb1-3Galb1-4GlcNAcb1-6(GlcNAcb1-3Galb1-4GlcNAcb1-3Galb1-4GlcNAb1-2)Mana1-6(GlcNAcb1-3Galb1-4GlcNAcb1-3Galb1-4GlcNAcb1-2Mana1-3)Manb1-4GlcNAcb1-4(Fuca1-6)GlcNAcb-Sp24	49.5984	16.1699	32.6017		460	Neu5Aca2-3Galb1-4GlcNAcb1-2Mana1-6(GlcNAcb1-4)(Neu5Aca2-3Galb1-4GlcNAcb1-2Mana1-3)Manb1-4GlcNAcb1-4GlcNAcb-Sp21	11.3445	9.12743	80.4567
585	Galb1-4GlcNAcb1-3Galb1-4GlcNAcb1-3Galb1-4GlcNAcb1-6(Galb1-4GlcNAcb1-3Galb1-4GlcNAcb1-3Galb1-4GlcNAb1-2)Mana1-6(Galb1-4GlcNAcb1-3Galb1-4GlcNAcb1-3Galb1-4GlcNAcb1-2Mana1-3)Manb1-4GlcNAcb1-4(Fuca1-6)GlcNAcb-Sp24	52.9838	8.65865	16.3421		603	Neu5Aca2-6Galb1-4GlcNAcb1-6(Galb1-3)GalNAca-Sp14	10.7195	4.60151	42.9265
586	GlcNAcb1-3Galb1-4GlcNAcb1-3Galb1-4GlcNAcb1-3Galb1-4GlcNAcb1-6(GlcNAcb1-3Galb1-4GlcNAcb1-3Galb1-4GlcNAcb1-3Galb1-4GlcNAb1-2)Mana1-6(GlcNAcb1-3Galb1-4GlcNAcb1-3Galb1-4GlcNAcb1-3Galb1-4GlcNAcb1-2Mana1-3)Manb1-4GlcNAcb1-4(Fuca1-6)GlcNAcb-Sp24	43.0722	22.4039	52.0146		231	Neu5Aca2-3(6S)Galb1-4(Fuca1-3)GlcNAcb-Sp8	10.7177	8.35501	77.9555
587	Galb1-4GlcNAcb1-3Galb1-4GlcNAcb1-3Galb1-4GlcNAcb1-3Galb1-4GlcNAcb1-6(Galb1-4GlcNAcb1-3Galb1-4GlcNAcb1-3Galb1-4GlcNAcb1-3Galb1-4GlcNAb1-2)Mana1-6(Galb1-4GlcNAcb1-3Galb1-4GlcNAcb1-3Galb1-4GlcNAcb1-3Galb1-4GlcNAcb1-2Mana1-3)Manb1-4GlcNAcb1-4(Fuca1-6)GlcNAcb-Sp24	37.0272	8.01426	21.6443		442	Neu5Aca2-3Galb1-4GlcNAcb1-3Galb-Sp8	10.7079	9.27199	86.5906
588	GlcNAcb1-3Galb1-4GlcNAcb1-3Galb1-4GlcNAcb1-3Galb1-4GlcNAcb1-3Galb1-4GlcNAcb1-6(GlcNAcb1-3Galb1-4GlcNAcb1-3Galb1-4GlcNAcb1-3Galb1-4GlcNAcb1-3Galb1-4GlcNAb1-2)Mana1-6(GlcNAcb1-3Galb1-4GlcNAcb1-3Galb1-4GlcNAcb1-3Galb1-4GlcNAcb1-3Galb1-4GlcNAcb1-2Mana1-3)Manb1-4GlcNAcb1-4(Fuca1-6)GlcNAcb-Sp24	37.2306	7.36283	19.7763		411	Galb1-4GlcNAcb1-6(Neu5Aca2-6Galb1-3GlcNAcb1-3)Galb1-4Glc-Sp21	10.6822	7.45071	69.7488
589	Galb1-4GlcNAcb1-3Galb1-4GlcNAcb1-3Galb1-4GlcNAcb1-3Galb1-4GlcNAcb1-3Galb1-4GlcNAcb1-6(Galb1-4GlcNAcb1-3Galb1-4GlcNAcb1-3Galb1-4GlcNAcb1-3Galb1-4GlcNAcb1-3Galb1-4GlcNAb1-2)Mana1-6(Galb1-4GlcNAcb1-3Galb1-4GlcNAcb1-3Galb1-4GlcNAcb1-3Galb1-4GlcNAcb1-3Galb1-4GlcNAcb1-2Mana1-3)Manb1-4GlcNAcb1-4(Fuca1-6)GlcNAcb-Sp24	73.4654	28.4812	38.7682		210	Mana1-2Mana1-3Mana-Sp9	10.5991	1.28998	12.1706
590	Galb1-4GlcNAcb1-3Galb1-4GlcNAcb1-3GalNAca-Sp14	106.529	21.5887	20.2656		211	Mana1-6(Mana1-2Mana1-3)Mana1-6(Mana1-2Mana1-3)Manb1-4GlcNAcb1-4GlcNAcb-Sp12	10.3776	3.71631	35.8108
591	Galb1-4GlcNAcb1-3Galb1-4GlcNAcb1-6(Galb1-3)GalNAca-Sp14	149.817	34.9036	23.2975		369	Galb1-4(Fuca1-3)GlcNAcb1-6(Fuca1-2Galb1-4GlcNAcb1-3)Galb1-4Glc-Sp21	10.2451	2.62612	25.6329
592	Galb1-4GlcNAcb1-3Galb1-4GlcNAcb1-6(Galb1-4GlcNAcb1-3Galb1-4GlcNAcb1-3)GalNAca-Sp14	193.874	85.6575	44.1821		255	Neu5Aca2-3Galb1-4(Fuca1-3)GlcNAcb-Sp0	10.0838	1.0854	10.7637
593	Neu5Aca2-3Galb1-4GlcNAcb1-3Galb1-4GlcNAcb1-3GalNAca-Sp14	43.884	20.47	46.6458		63	Fuca1-2Galb1-3GalNAca-Sp14	9.86102	5.09111	51.6286
594	GlcNAcb1-3Galb1-4GlcNAcb1-3GalNAca-Sp14	52.6113	11.8528	22.5291		66	Fuca1-2Galb1-3GlcNAcb1-3Galb1-4Glcb-Sp8	9.7268	11.2223	115.375
595	GlcNAcb1-3Galb1-4GlcNAcb1-6(Galb1-3)GalNAca-Sp14	31.071	3.36513	10.8304		232	GalNAcb1-4(Neu5Aca2-3)Galb1-4GlcNAcb-Sp0	9.62625	8.83024	91.7308
596	GlcNAcb1-3Galb1-4GlcNAcb1-6(GlcNAcb1-3Galb1-4GlcNAcb1-3)GalNAca-Sp14	31.6482	3.72481	11.7694		250	Neu5Aca2-3Galb1-3GlcNAcb-Sp0	9.20233	1.74216	18.9317
597	Neu5Aca2-3Galb1-4GlcNAcb1-3Galb1-4GlcNAcb1-6(Neu5Aca2-3Galb1-4GlcNAcb1-3Galb1-4GlcNAcb1-3)GalNAca-Sp14	36.3443	8.72078	23.9949		88	GalNAca1-3(Fuca1-2)Galb1-4Glcb-Sp0	9.18193	2.86646	31.2185
598	Neu5Aca2-6Galb1-4GlcNAcb1-3Galb1-4GlcNAcb1-3GalNAca-Sp14	16.67	10.2917	61.7379		553	Neu5Gca2-8Neu5Gca2-3Galb1-4GlcNAc-Sp0	8.71423	4.12277	47.3108
599	GlcNAcb1-3Galb1-4GlcNAcb1-3Galb1-4GlcNAcb1-3GalNAca-Sp14	36.3656	9.88132	27.1721		256	Neu5Aca2-3Galb1-4(Fuca1-3)GlcNAcb-Sp8	8.53085	3.43529	40.269
600	Galb1-4GlcNAcb1-3Galb1-3GalNAca-Sp14	41.162	31.096	75.5453		158	Galb1-4GalNAca1-3(Fuca1-2)Galb1-4GlcNAcb-Sp8	8.43045	4.30279	51.0387
601	Neu5Aca2-3Galb1-4GlcNAcb1-3Galb1-4GlcNAcb1-6(Galb1-3)GalNAca-Sp14	30.6542	13.8884	45.3067		482	Neu5Aca2-6Galb1-4 GlcNAcb1-6(Neu5Aca2-6Galb1-4GlcNAcb1-3)GalNAca-Sp14	8.03645	3.94368	49.0724
602	Neu5Aca2-6Galb1-4GlcNAcb1-3Galb1-4GlcNAcb1-6(Galb1-3)GalNAca-Sp14	14.5804	6.97847	47.862		208	Mana1-2Mana1-2Mana1-3Mana-Sp9	7.9511	5.88805	74.0533
603	Neu5Aca2-6Galb1-4GlcNAcb1-6(Galb1-3)GalNAca-Sp14	10.7195	4.60151	42.9265		574	Neu5Aca2-8Neu5Aca2-3Galb1-3GalNAcb1-4(Neu5Aca2-3)Galb1-4Glc-Sp21	7.66955	2.97062	38.7326
604	Neu5Aca2-3Galb1-4GlcNAcb1-3Galb1-4GlcNAcb1-2Mana1-6(Neu5Aca2-3Galb1-4GlcNAcb1-3Galb1-4GlcNAcb1-2Mana1-3)Manb1-4GlcNAcb1-4GlcNAcb-Sp12	121.35	21.7355	17.9115		556	Neu5Gca2-8Neu5Gca2-3Galb1-4GlcNAcb1-3Galb1-4GlcNAc-Sp0	7.59255	7.65914	100.877
605	GlcNAcb1-6(Neu5Aca2-3Galb1-3)GalNAca-Sp14	29.3073	5.58554	19.0585		434	GlcNAcb1-6(GlcNAcb1-2)Mana1-6(GlcNAcb1-4)(GlcNAcb1-2Mana1-3)Manb1-4GlcNAcb1-4GlcNAc-Sp21	7.33215	3.25564	44.4023
606	Neu5Aca2-6Galb1-4GlcNAcb1-3Galb1-4GlcNAcb1-6(Neu5Aca2-6Galb1-4GlcNAcb1-3Galb1-4GlcNAcb1-3)GalNAca-Sp14	66.6874	22.0016	32.9922		135	GlcNAcb1-6(Galb1-3)GalNAca-Sp14	6.22858	3.65936	58.7512
607	Neu5Aca2-6Galb1-4GlcNAcb1-3Galb1-4GlcNAcb1-3Galb1-4GlcNAcb1-2Mana1-6(Neu5Aca2-6Galb1-4GlcNAcb1-3Galb1-4GlcNAcb1-3Galb1-4GlcNAcb1-2Mana1-3)Manb1-4GlcNAcb1-4GlcNAcb-Sp12	405.454	55.8605	13.7773		219	Neu5Aca2-3Galb1-4GlcNAcb1-3Galb1-4(Fuca1-3)GlcNAcb-Sp0	5.14118	0.344908	6.70873
608	Neu5Aca2-3Galb1-4GlcNAcb1-3Galb1-4GlcNAcb1-3Galb1-4GlcNAcb1-2Mana1-6(Neu5Aca2-3Galb1-4GlcNAcb1-3Galb1-4GlcNAcb1-3Galb1-4GlcNAcb1-2Mana1-3)Manb1-4GlcNAcb1-4GlcNAcb-Sp12	333.656	38.7092	11.6015		277	Neu5Aca2-8Neu5Aca2-3Galb1-4Glcb-Sp0	5.09165	6.94129	136.327
609	Neu5Aca2-6Galb1-4GlcNAcb1-3Galb1-4GlcNAcb1-2Mana1-6(Neu5Aca2-6Galb1-4GlcNAcb1-3Galb1-4GlcNAcb1-2Mana1-3)Manb1-4GlcNAcb1-4GlcNAcb-Sp12	110.407	12.2155	11.064		62	Fuca1-2Galb1-3GalNAca-Sp8	4.22865	5.42107	128.199
610	GlcNAcb1-3Fuca-Sp21	46.612	18.6553	40.0226		278	Galb1-3(Fuca1-4)GlcNAcb1-3Galb1-3(Fuca1-4)GlcNAcb-Sp0	3.90787	2.18554	55.9266
611	Galb1-3GalNAcb1-4(Neu5Aca2-8Neu5Aca2-8Neu5Aca2-3)Galb1-4Glcb-Sp21	41.6146	23.9656	57.5893		302	Neu5Aca2-6Galb1-4GlcNAcb1-2Mana1-6(Galb1-4GlcNAcb1-2Mana1-3)Manb1-4GlcNAcb1-4GlcNAcb-Sp12	2.15655	5.57491	258.511
